# Supplementary material for: Photon and particle radiotherapy induce redundant modular chemotaxis of human lymphocytes
Source: JCI Insight. 2025 Aug 14;10(18):e190149. doi: 10.1172/jci.insight.190149 (PMC12487834; doi:10.1172/jci.insight.190149)
Supplement: Supplemental table 1 [file jciinsight-10-190149-s246.xlsx]

## Sheet: Tabelle1
subset	normalization	hv_genes	PC_number	PC_variance	PhenoGraph_k	clustering_name	cluster_name	pos_markers	atypical_pos_markers	other_pos_marker	neg_marker	atypical_neg_markers	annotation	confidence
leukocytes	CP10K, log1p	2667	50	30.96	20	pheno_var_k20	0	CD3D, CD3E, CD3G			EPCAM, EGFR, COL3A1, JAM2, VWF, CD14, MARCO, KIT, CD68, CD79A, CD79B, MS4A1,		TNK	4
leukocytes	CP10K, log1p	2667	50	30.96	20	pheno_var_k20	1	CD163, MRC1, MSR1			CD3D, CD3E, CD3G, CD79A, CD79B, CD19, MS4A1, EPCAM, EGFR, COL3A1, JAM2, VWF		M	2
leukocytes	CP10K, log1p	2667	50	30.96	20	pheno_var_k20	2	CD163, MRC1, MSR1			CD3D, CD3E, CD3G, CD79A, CD79B, CD19, MS4A1, EPCAM, EGFR, COL3A1, JAM2, VWF		M	3
leukocytes	CP10K, log1p	2667	50	30.96	20	pheno_var_k20	3	CD3D, CD3E, CD3G			EPCAM, EGFR, COL3A1, JAM2, VWF, CD14, MARCO, KIT, CD68		TNK	5
leukocytes	CP10K, log1p	2667	50	30.96	20	pheno_var_k20	4	CD3D, CD3E, CD3G			CD79A, CD79B, CD19, MS4A1, EPCAM, EGFR, COL3A1, JAM2, VWF		TNK	1
leukocytes	CP10K, log1p	2667	50	30.96	20	pheno_var_k20	5	CD163, MRC1, MSR1			CD3D, CD3E, CD3G, CD79A, CD79B, CD19, MS4A1, EPCAM, EGFR, COL3A1, JAM2, VWF		M	3
leukocytes	CP10K, log1p	2667	50	30.96	20	pheno_var_k20	6	CD163, MRC1, MSR1, APOE			CD3D, CD3E, CD3G, CD79A, CD79B, CD19, MS4A1, EPCAM, EGFR, COL3A1, JAM2, VWF		M	4
leukocytes	CP10K, log1p	2667	50	30.96	20	pheno_var_k20	7	CD3D, CD3E, CD3G			CD79A, CD79B, CD19, MS4A1, EPCAM, EGFR, COL3A1, JAM2, VWF		TNK	4
leukocytes	CP10K, log1p	2667	50	30.96	20	pheno_var_k20	8	MSR1, MRC1, CD163, FCGR2A, FCGR2B, TLR2, SPI1			CD3D, CD3E, CD3G, CD79A, CD79B, CD19, MS4A1, EPCAM, EGFR, COL3A1, JAM2, VWF		M	3
leukocytes	CP10K, log1p	2667	50	30.96	20	pheno_var_k20	9	CD79A, CD79B, CD19, MS4A1	CD3D, CD3E, CD3G		EPCAM, EGFR, COL3A1, JAM2, VWF		BP	1
leukocytes	CP10K, log1p	2667	50	30.96	20	pheno_var_k20	10	FCGR2A, TLR2, SPI1, MSR1, MRC1, CD163			CD3D, CD3E, CD3G, CD79A, CD79B, CD19, MS4A1, EPCAM, EGFR, COL3A1, JAM2, VWF		M	3
leukocytes	CP10K, log1p	2667	50	30.96	20	pheno_var_k20	11	CD79B, CD19, MS4A1			CD3D, CD3E, CD3G, CD79A, CD79B, CD19, MS4A1, EPCAM, EGFR, COL3A1, JAM2, VWF		BP	3
leukocytes	CP10K, log1p	2667	50	30.96	20	pheno_var_k20	12	CD3D, CD3E, CD3G			CD79A, CD79B, CD19, MS4A1, EPCAM, EGFR, COL3A1, JAM2, VWF		TNK	4
leukocytes	CP10K, log1p	2667	50	30.96	20	pheno_var_k20	13	CD163, MRC1, MSR1, MARCO			CD3D, CD3E, CD3G, CD79A, CD79B, CD19, MS4A1, EPCAM, EGFR, COL3A1, JAM2, VWF		M	4
leukocytes	CP10K, log1p	2667	50	30.96	20	pheno_var_k20	14	CD163, MRC1, MSR1, CD36			CD3D, CD3E, CD3G, CD79A, CD79B, CD19, MS4A1, EPCAM, EGFR, COL3A1, JAM2, VWF		M	3
leukocytes	CP10K, log1p	2667	50	30.96	20	pheno_var_k20	15	CD163, MRC1, MSR1, CD36			CD3D, CD3E, CD3G, CD79A, CD79B, CD19, MS4A1, EPCAM, EGFR, COL3A1, JAM2, VWF		M	3
leukocytes	CP10K, log1p	2667	50	30.96	20	pheno_var_k20	16	CD3D, CD3E, CD3G			CD79A, CD79B, CD19, MS4A1, EPCAM, EGFR, COL3A1, JAM2, VWF		TNK	3
leukocytes	CP10K, log1p	2667	50	30.96	20	pheno_var_k20	17	CD36, FCGR1B, FCGR2A, TLR2, CR1, ITGAM, SPI1, RXRA			CD3D, CD3E, CD3G, CD79A, CD79B, CD19, MS4A1, EPCAM, EGFR, COL3A1, JAM2, VWF		M	3
leukocytes	CP10K, log1p	2667	50	30.96	20	pheno_var_k20	18	FCGR1B, FCGR2A, TLR2, CR1, ITGAM, SPI1			CD3D, CD3E, CD3G, CD79A, CD79B, CD19, MS4A1, EPCAM, EGFR, COL3A1, JAM2, VWF		M	2
leukocytes	CP10K, log1p	2667	50	30.96	20	pheno_var_k20	19	KIT, TPSB2, ENPP3, MS4A2, TPSD1, GATA2, HDC, TPSAB1			CD3D, CD3E, CD3G, CD79A, CD79B, CD19, MS4A1, EPCAM, COL3A1, JAM2, VWF		M	5
leukocytes	CP10K, log1p	2667	50	30.96	20	pheno_var_k20	20	FCGR2A, FCGR2B, SPI1			CD3D, CD3E, CD3G, CD79A, CD79B, CD19, MS4A1, EPCAM		M	2
leukocytes	CP10K, log1p	2667	50	30.96	20	pheno_var_k20	21	CD163, MRC1, MSR1			CD3D, CD3E, CD3G, CD79A, CD79B, CD19, MS4A1, EPCAM		M	3
leukocytes	CP10K, log1p	2667	50	30.96	20	pheno_var_k20	22	CD163, MRC1, MSR1			CD3D, CD3E, CD3G, CD79A, CD79B, CD19, MS4A1, EPCAM		M	3
leukocytes	CP10K, log1p	2667	50	30.96	20	pheno_var_k20	23	CD3D, CD3E, CD3G			CD79A, CD79B, CD19, MS4A1, EPCAM, EGFR, COL3A1, JAM2, VWF		TNK	2
leukocytes	CP10K, log1p	2667	50	30.96	20	pheno_var_k20	24	MRC1, MSR1, FCGR2A, TLR2, CR1, SPI1			CD3D, CD3E, CD3G, CD79A, CD79B, CD19, MS4A1, EPCAM		M	2
leukocytes	CP10K, log1p	2667	50	30.96	20	pheno_var_k20	25	KLRF1, NCAM1, EOMES, NCR1			CD79A, CD79B, CD19, MS4A1, EPCAM		TNK	4
leukocytes	CP10K, log1p	2667	50	30.96	20	pheno_var_k20	26	DPP4, CLEC9A, BTLA, IRF8, XCR1, ID2, CADM1, CD226, BATF3			CD3D, CD3E, CD3G, CD79A, CD79B, CD19, MS4A1, EPCAM, JAM2, VWF		M	4
leukocytes	CP10K, log1p	2667	50	30.96	20	pheno_var_k20	27	MRC1, CD163, CR1, ITGAM, SPI1, RXRA, CD14			CD3D, CD3E, CD3G, CD79A, CD79B, CD19, MS4A1, EPCAM, EGFR, COL3A1, JAM2, VWF		M	3
leukocytes	CP10K, log1p	2667	50	30.96	20	pheno_var_k20	28	CD3D, CD3E, CD3G			CD79A, CD79B, CD19, MS4A1, EPCAM, EGFR, COL3A1, JAM2, VWF		TNK	3
leukocytes	CP10K, log1p	2667	50	30.96	20	pheno_var_k20	29	CD163, MRC1, MSR1, FCGR2A, FCGR2B, TLR2, CR1, ITGAM, SPI1			CD3D, CD3E, CD3G, CD79A, CD79B, CD19, MS4A1		M	4
leukocytes	CP10K, log1p	2667	50	30.96	20	pheno_var_k20	30	CD163, MRC1, MSR1, FCGR2A, TLR2, CR1, ITGAM, SPI1			CD3D, CD3E, CD3G, CD79A, CD79B, CD19, MS4A1, JAM2		M	4
leukocytes	CP10K, log1p	2667	50	30.96	20	pheno_var_k20	31	FSCN1, IL15, CCR7, CD86, LAMP3, CD1C, CCL22			CD3D, CD3E, CD3G, CD79A, CD79B, CD19, MS4A1, EPCAM, COL3A1, JAM2, VWF		M	4
leukocytes	CP10K, log1p	2667	50	30.96	20	pheno_var_k20	32	CXCR2, CSF3R, CXCR1, FCGR3B			CD3D, CD3E, CD3G, CD79A, CD79B, CD19, MS4A1, EPCAM, EGFR, COL3A1, JAM2, VWF		M	3
leukocytes	CP10K, log1p	2667	50	30.96	20	pheno_var_k20	33	CLEC4C, IRF4, NRP1, ZEB2, IRF7, IL3RA, TCF4, IRF8, LILRA4, TNFRSF21			CD79A, CD79B, CD19, MS4A1, EPCAM, EGFR, COL3A1, VWF		M	4
leukocytes	CP10K, log1p	2667	50	30.96	20	pheno_var_k20	34	CD79A, CD79B, CD19, MS4A1			CD3D, CD3E, CD3G, CD79A, CD79B, CD19, MS4A1, EPCAM, EGFR, COL3A1, JAM2, VWF		BP	5
leukocytes	CP10K, log1p	2667	50	30.96	20	pheno_var_k20	35	CD3D, CD3E, CD3G			CD79A, CD79B, CD19, MS4A1, EPCAM, COL3A1, JAM2, VWF		TNK	4
TNK	CP10K, log1p	2553	63	25.00	20	pheno_var_TNK_k20	0	CD3E, CD3D, CD3G, CD8A, CD8B, PRF1, KLRG1, FAS, CD69	ITGAL		CD4, SLC4A10, RORC		CD8-T_KLRG1pos-effector	4
TNK	CP10K, log1p	2553	63	25.00	20	pheno_var_TNK_k20	1	CD3E, CD3D, CD3G, CD8A, CD8B, PRF1, PRDM1, ITGAE			CD4		CD8-TRM	4
TNK	CP10K, log1p	2553	63	25.00	20	pheno_var_TNK_k20	2	CD3E, CD3D, CD3G, TRAC, CD4, GATA3, CD40LG, CD69, CCR7					T	3
TNK	CP10K, log1p	2553	63	25.00	20	pheno_var_TNK_k20	3	CD3E, CD3D, CD3G, CD4, GATA3, CD40LG, ICOS, TRAC, SELL, CCR7			ITGAE		CD4-T-naive	4
TNK	CP10K, log1p	2553	63	25.00	20	pheno_var_TNK_k20	4	CD3E, CD3D, CD3G, CD4, GATA3, ICOS, TRAC, SELL, CCR7			ITGAE		CD4-T-naive	4
TNK	CP10K, log1p	2553	63	25.00	20	pheno_var_TNK_k20	5	CD3E, CD3D, CD3G, FOXP3, CTLA4, TNFRSF18, TNFRSF9, IL2RA, ENTPD1, CD4			CD8A, CD8B		Treg	5
TNK	CP10K, log1p	2553	63	25.00	20	pheno_var_TNK_k20	6	CD3E, TRAC, CD8A			CD4, NCR1, NCAM1, CSF3R, CD14, CD68, VWF, COL3A1, JAM2		CD8-T	1
TNK	CP10K, log1p	2553	63	25.00	20	pheno_var_TNK_k20	7	CD3E, CD3D, CD3G, TRAC, TRBC2, GZMB, PRF1, CD8A, CD8B, ITGAL, CD58, ITGAE,			CCR7, SELL	CD69, ZNF683, PRDM1	CD8-T	3
TNK	CP10K, log1p	2553	63	25.00	20	pheno_var_TNK_k20	8	CD3E, CD3D, CD3G, CD4, TRBC1, RORC, ICOS, GATA3, SELL, CCR7			CD8A, CD8B, ITGAE		CD4-T-naive	3
TNK	CP10K, log1p	2553	63	25.00	20	pheno_var_TNK_k20	9	KLRF1, NCAM1, EOMES, NCR1, TBX21, KLRD1, FCGR3A, KIT, RORC			CD3E, CD3D, CD3G		NK	4
TNK	CP10K, log1p	2553	63	25.00	20	pheno_var_TNK_k20	10	NCAM1, NCR1, KLRD1			CD3D, CD3G		NK	3
TNK	CP10K, log1p	2553	63	25.00	20	pheno_var_TNK_k20	11	IGHG1, IGHA1, IGHM, PRDM1, XBP1, CD38, SLAMF7, CD3D, CD3E, CD3G			CD3D, IGHD, CD19		B-T_doublet	2
TNK	CP10K, log1p	2553	63	25.00	20	pheno_var_TNK_k20	12	CD3E, CD3D, CD3G, TRAC, MKI67					T_proliferating	4
TNK	CP10K, log1p	2553	63	25.00	20	pheno_var_TNK_k20	13	PRDM1, XBP1, CD38, HLA-DMB, IGHG1, IGHA1, IGHM			CD3D, IGHD, CD19		plasma	2
TNK	CP10K, log1p	2553	63	25.00	20	pheno_var_TNK_k20	14	CD3E, CD3D, CD3G, TRAC, TRBC1, CD4, BCL6, IL21, CD40LG, ICOS, GATA3, CCR7, ITGAL, CD28, FAS, IL2RB			ITGAE		CD4-TSCM_TFH	4
TNK	CP10K, log1p	2553	63	25.00	20	pheno_var_TNK_k20	15	IGHG1, IGHA1, IGHM, CD38, SDC1, PRDM1, XBP1, CD3D, CD3E, CD3G			CD3D		B-T_doublet	2
TNK	CP10K, log1p	2553	63	25.00	20	pheno_var_TNK_k20	16	CD3D, TRAC, TRBC1, TRBC2					T	2
TNK	CP10K, log1p	2553	63	25.00	10	pheno_var_TNK_k10	16	MS4A1, IGHM, IGHD, CD19, CD3E, CD3D, CD3G			SDC1,		B-T_doublet	2
ILC	CP10K, log1p	2512	50	37.45	40	pheno_var_ILC_k40	0	NCR1, NCAM1, KLRD1			CD3D, CD3G		NK	3
ILC	CP10K, log1p	2512	50	37.45	40	pheno_var_ILC_k40	1	NCR1, NCAM1, KLRD1, IL7R, KLRB1, KLRC1, SELL	TNFSF11, KIT, IL23R,		FCGR3A, PRF1, CX3CR1, CD3D, CD3G		CD56bright-NK	2
ILC	CP10K, log1p	2512	50	37.45	40	pheno_var_ILC_k40	2	NCR1, NCAM1, KLRD1, PRF1, FCGR3A, CX3CR1			SELL, CCR7, IL2RA, CD3D, CD3G		CD56dim-NK	2
ILC	CP10K, log1p	2512	50	37.45	40	pheno_var_ILC_k40	3	NCR1, NCAM1, KLRD1			CD3D, CD3G		NK	2
ILC	CP10K, log1p	2512	50	37.45	40	pheno_var_ILC_k40	4	NCR1, NCAM1, KLRD1			CD3D, CD3G		NK	3
BP	CP10K, log1p	2522	62	2023-01-25	30	pheno_var_BP_k30	0	MS4A1, CD19, IGHD, IGHM			CD27, CD3D, CD3G, CD3E		B-naive	3
BP	CP10K, log1p	2522	62	2023-01-25	30	pheno_var_BP_k30	1	MS4A1, HLA-DRA, IGHM, JCHAIN			CD3D, CD3G, CD3E		B	2
BP	CP10K, log1p	2522	62	2023-01-25	30	pheno_var_BP_k30	2	MS4A1, HLA-DQA1, HLA-DPB1, HLA-DMB, CCR7, CD40, SELL, IGHM			CD3D, CD3G, CD3E		B	2
BP	CP10K, log1p	2522	62	2023-01-25	30	pheno_var_BP_k30	3	CD3D, CD3G, CD3E, CD8A, CD8B, CD4, IGHD, MS4A1, CCR7, SELL					B-T_doublet	2
BP	CP10K, log1p	2522	62	2023-01-25	30	pheno_var_BP_k30	4	MS4A1, CD19, IGHD, SELL, CCR7			CD27, CD3D, CD3G, CD3E		B-naive	4
BP	CP10K, log1p	2522	62	2023-01-25	30	pheno_var_BP_k30	5	MS4A1, CD19, IGHD, SELL, CCR7			CD27, CD3D, CD3G, CD3E		B-naive	3
BP	CP10K, log1p	2522	62	2023-01-25	30	pheno_var_BP_k30	6	MS4A1, CD19, CD79A, CD79B, IGHD, SELL, CCR7			CD27		B-naive	3
BP	CP10K, log1p	2522	62	2023-01-25	30	pheno_var_BP_k30	7	MS4A1, CD19, CCR7, SELL			CD27, IGHD, CD3D, CD3G, CD3E		B-memory-DN	2
BP	CP10K, log1p	2522	62	2023-01-25	30	pheno_var_BP_k30	8	BCL6, TFC3, CD38, AICDA, MS4A1, CD19, CD79A, CD79B, CD27			CD3D, CD3G, CD3E		GC-B	4
BP	CP10K, log1p	2522	62	2023-01-25	30	pheno_var_BP_k30	9	MKI67, CD79A, CD19, MS4A1			CD3D, CD3G, CD3E		B_proliferating	4
BP	CP10K, log1p	2522	62	2023-01-25	30	pheno_var_BP_k30	10	IGHA1, IGHG1, SLAMF7, CD38, HLA-DPB1, PRDM1, XBP1, IL6ST			CD79A, CD3D, CD3G, CD3E		plasma	3
M	CP10K, log1p	5021	100	24.54	30	pheno_var_M_k30	0	MSR1, MRC1, CD163, APOE					Mac	3
M	CP10K, log1p	5021	100	24.54	30	pheno_var_M_k30	1	MSR1, MRC1, CD163, CD36, APOE	LYVE1				Mac	4
M	CP10K, log1p	5021	100	24.54	30	pheno_var_M_k30	2	MSR1, MRC1, CD163, CD68					Mac	4
M	CP10K, log1p	5021	100	24.54	30	pheno_var_M_k30	3	MSR1, MRC1, CD163, CD68, APOE					Mac	4
M	CP10K, log1p	5021	100	24.54	30	pheno_var_M_k30	4	MSR1, MRC1, CD163					Mac	4
M	CP10K, log1p	5021	100	24.54	30	pheno_var_M_k30	5	MSR1, MRC1, CD163, CD68, APOE					Mac	4
M	CP10K, log1p	5021	100	24.54	30	pheno_var_M_k30	6	MSR1, MRC1, CD163, CD68					Mac	4
M	CP10K, log1p	5021	100	24.54	30	pheno_var_M_k30	7	MSR1, MRC1, CD163, CD68	LYVE1				Mac	4
M	CP10K, log1p	5021	100	24.54	30	pheno_var_M_k30	8	MSR1, MRC1, CD163, CD68					Mac	4
M	CP10K, log1p	5021	100	24.54	30	pheno_var_M_k30	9	MSR1, MRC1, CD163, CD68, APOE					Mac	3
M	CP10K, log1p	5021	100	24.54	30	pheno_var_M_k30	10	MSR1, MRC1, CD163	LYVE1				Mac	4
M	CP10K, log1p	5021	100	24.54	30	pheno_var_M_k30	11	MSR1, MRC1, CD163, MARCO, CD68, APOE					Mac	3
M	CP10K, log1p	5021	100	24.54	30	pheno_var_M_k30	12	FCGR1B, FCGR2A, CR1, TLR2, ITGAM, SPI1, RXRA, FCGR3A, S100A8, S100A9, CD68					nc-mono	2
M	CP10K, log1p	5021	100	24.54	30	pheno_var_M_k30	13	MSR1, MRC1, CD163, CD68	LYVE1				Mac	3
M	CP10K, log1p	5021	100	24.54	30	pheno_var_M_k30	14	MSR1, MRC1, CD163, CD68					Mac	3
M	CP10K, log1p	5021	100	24.54	30	pheno_var_M_k30	15	KIT, TPSB2, ENPP3, MS4A2, TPSD1, GATA2, HDC, TPSAB1			MARCO, CD36, MSR1, CD68, APOE, MRC1, CD163		mast	5
M	CP10K, log1p	5021	100	24.54	30	pheno_var_M_k30	16	MSR1, MRC1, CD163, APOE					Mac	3
M	CP10K, log1p	5021	100	24.54	30	pheno_var_M_k30	17	LYVE1, SRGN, NAMPT, TREM1, CD163, MRC1, MSR1		DOCK4, LGMN, HIF1A, ACSL1, PABPC1, SLC9A9, ANXA1, COLEC12, CD83			PV-Mac	2
M	CP10K, log1p	5021	100	24.54	30	pheno_var_M_k30	18	CD14, CR1, ITGAM, SPI1, RXRA, CD68, APOE			CSF3R, FCGR3B		c-mono	2
M	CP10K, log1p	5021	100	24.54	30	pheno_var_M_k30	19	DPP4, CLEC9A, BTLA, IRF8, XCR1, ID2, CADM1, CD226, BATF3					cDC1	5
M	CP10K, log1p	5021	100	24.54	30	pheno_var_M_k30	20	CD1C, FCER1A, NOTCH2, ITGAX, CLEC4A, ID2, CD2					cDC2	3
M	CP10K, log1p	5021	100	24.54	30	pheno_var_M_k30	21	CXCR2, CSF3R, CXCR1, FCGR3B, VASP	S100A8, S100A9, FCGR3A, CR1, SPI1, FCGR2A, TLR2,		CD14		gran	4
M	CP10K, log1p	5021	100	24.54	30	pheno_var_M_k30	22	FSCN1, IL15, CCR7, CD86, LAMP3, CCL22					cDC3	4
M	CP10K, log1p	5021	100	24.54	30	pheno_var_M_k30	23	CLEC4C, IRF4, NRP1, ZEB2, IRF7, IL3RA, TCF4, IRF8, LILRB4, LILRA4, TNFRSF21					p-DC	5
