# Supplementary material for: Photon and particle radiotherapy induce redundant modular chemotaxis of human lymphocytes
Source: JCI Insight. 2025 Aug 14;10(18):e190149. doi: 10.1172/jci.insight.190149 (PMC12487834; doi:10.1172/jci.insight.190149)
Supplement: Supporting data values [file jciinsight-10-190149-s247.xlsx]

## Sheet: Fig. 1A
	0	1	annotation_merged
0	-8.11069	-8.50416
1	10.7122	1.16096
2	-8.21232	1.85037
3	1.35475	0.649098
4	2.74987	6.69236
5	7.90631	14.0723
6	1.32515	-4.54304
7	6.07727	-0.890845
8	3.02064	1.45346
9	0.500208	-8.98492
10	8.06689	13.7733
11	-11.5685	0.418213
12	-1.88846	11.6053
13	-7.42779	5.82007
14	4.926	-2.53959
15	2.73197	10.4655
16	-6.67305	3.01735
17	3.43523	-11.9542
18	12.5274	0.509232
19	2.4718	6.59419
20	12.4142	-3.75137
21	4.66855	14.7657
22	-11.7441	0.165637
23	6.36007	14.223
24	11.0966	-4.74212
25	-1.45737	-0.178234
26	-7.21323	13.8028
27	-0.549656	-6.4889
28	1.99639	-9.24498
29	0.386064	-2.31051
30	-4.80999	3.24009
31	1.84877	8.09007
32	4.71145	6.63031
33	-9.65886	-6.24423
34	5.78726	-5.09129
35	-5.01388	-3.9444
36	13.2598	4.07495
37	7.84987	-5.82262
38	13.5121	3.80636
39	-3.32961	5.75571
40	0.207917	-8.39993
41	0.220796	18.0045
42	-5.10649	0.349389
43	3.20638	-11.2254
44	3.57015	-11.2934
45	6.39964	-1.63171
46	8.28393	13.1956
47	1.45889	1.03879
48	-3.8308	5.35027
49	3.60022	14.4017
50	-0.55864	1.32673
51	-0.938747	1.23928
52	2.05148	-5.31308
53	1.86826	-11.2611
54	-5.15752	2.86172
55	6.85171	-6.09542
56	13.5687	3.78762
57	-3.84496	4.75096
58	6.84525	6.60146
59	6.84534	-6.26366
60	0.490254	-9.62938
61	-7.18207	2.25074
62	-3.74299	5.46624
63	-2.97717	6.61255
64	3.42767	-11.5949
65	-0.411082	4.92989
66	-0.391469	0.218892
67	13.2649	-1.84766
68	7.95431	-7.21617
69	7.44539	7.35692
70	5.41569	14.8129
71	5.18517	12.3377
72	-4.69895	-4.29075
73	11.6276	1.57599
74	-8.46863	14.3454
75	7.99402	13.8894
76	8.28387	-7.2477
77	-10.2305	-6.05659
78	-4.47436	12.3529
79	-8.9779	-8.29932
80	-6.27468	1.05956
81	2.31094	-4.02788
82	-8.21071	-9.39314
83	2.12738	-11.2084
84	3.52983	7.51717
85	3.91226	-9.69612
86	-8.53065	-4.3688
87	3.56325	6.39172
88	-3.2142	10.2243
89	7.46952	13.6476
90	-1.03558	1.40941
91	-0.632742	1.84944
92	-5.22553	6.99116
93	-2.28396	10.1691
94	-6.45849	-6.39529
95	9.38981	1.55132
96	-3.51173	9.69879
97	12.2513	-5.50817
98	-1.03688	1.48176
99	-4.91078	12.3229
100	0.814737	-1.48709
101	-6.34812	1.17646
102	13.2592	-1.16171
103	-1.29779	0.863215
104	1.43574	-8.34588
105	-9.91653	-6.47602
106	-9.75766	7.11426
107	6.23665	-1.66445
108	5.84865	13.6858
109	4.48421	-0.338572
110	10.4311	1.24328
111	13.8185	4.97842
112	5.92405	-0.748734
113	-7.31736	13.5672
114	4.02412	-9.62467
115	-10.0369	8.3659
116	4.20485	7.79576
117	-4.97605	4.81031
118	12.8941	-3.10238
119	-10.0927	-0.553704
120	-1.70496	1.04309
121	4.03889	14.7669
122	-1.75177	-0.572064
123	7.37221	14.3042
124	-9.86885	7.85255
125	0.0271252	3.28456
126	-4.81295	0.473321
127	2.16236	-9.31778
128	-5.2128	2.59881
129	13.9525	5.12944
130	-5.8819	5.77901
131	-11.4084	-0.210278
132	-10.2494	-6.80838
133	-3.57197	3.57416
134	6.74657	13.404
135	8.93023	-5.79786
136	-0.371773	-10.3894
137	8.01698	12.6936
138	1.47052	5.88396
139	0.283139	-3.02963
140	-3.12439	5.42437
141	-1.31055	-9.79849
142	5.86874	13.2479
143	-3.46487	-5.11719
144	-5.27832	3.14064
145	1.68004	10.227
146	13.2558	5.48812
147	0.272289	-10.1584
148	3.4504	5.40103
149	10.168	-1.124
150	-2.34825	10.1212
151	-0.01902	-6.42082
152	-3.50813	14.2661
153	0.00104477	-2.76732
154	0.546879	17.5156
155	1.64347	-9.82583
156	-5.41989	2.17382
157	-10.7933	-6.525
158	2.52402	-9.77463
159	-0.00117351	-9.70608
160	7.51116	-5.71307
161	-1.77257	12.0275
162	3.36192	14.9633
163	-8.41011	-8.8102
164	-5.81625	2.51277
165	-2.38964	9.02399
166	3.91443	-8.24484
167	13.3988	5.96618
168	4.00709	6.09624
169	3.90424	-7.22826
170	2.07267	-4.53888
171	12.6007	0.684006
172	-6.5106	7.44337
173	1.63369	-9.9858
174	-11.895	0.331624
175	-7.72778	5.58859
176	4.98074	13.9282
177	11.9607	-5.04862
178	12.6109	-3.23357
179	3.69669	-6.37683
180	1.02814	-9.29701
181	7.07247	7.7381
182	1.31409	-1.80076
183	6.85427	-1.61019
184	13.0257	-1.95957
185	2.10087	-4.37147
186	-0.261672	1.30396
187	-2.37036	6.90196
188	-7.82302	1.02873
189	-1.02822	8.87968
190	-7.712	-5.74258
191	1.58968	-10.5321
192	4.47288	7.76707
193	-7.4391	8.14143
194	4.65832	8.20639
195	12.4159	-4.76928
196	8.85669	-6.37412
197	-5.54931	2.05144
198	-1.73634	6.76746
199	-4.6596	2.09726
200	4.5856	6.81224
201	2.41048	5.42505
202	9.30361	9.34596
203	2.31717	-5.252
204	-1.6415	11.6793
205	-3.14144	5.29796
206	2.43443	-4.5315
207	7.81922	13.3014
208	-7.38001	2.67736
209	-10.5114	-6.58451
210	3.47575	19.3155
211	2.24294	6.84077
212	-4.04673	6.48299
213	4.75086	-2.37291
214	-7.90698	1.9697
215	0.952144	-2.24802
216	-7.82026	-7.10053
217	-4.2413	-4.73261
218	-5.33337	11.649
219	2.05941	11.5911
220	-1.92647	5.58777
221	-1.06887	-0.902692
222	4.34064	-1.77982
223	-8.41419	2.53471
224	0.390571	-1.7331
225	3.63301	-11.6387
226	-2.13242	12.5235
227	3.62211	6.04325
228	-5.12634	6.90321
229	4.00837	-8.73524
230	3.72128	-6.35282
231	3.41738	-6.57804
232	-6.77556	6.71137
233	-1.99873	11.8899
234	-4.24503	4.51415
235	-3.34074	11.4922
236	0.329765	-0.0584324
237	-8.5034	6.93413
238	6.96386	-6.06193
239	2.24513	18.6307
240	-0.18936	-9.66115
241	-8.79309	8.31692
242	0.658646	-6.85509
243	3.18894	-7.09784
244	7.61734	14.9428
245	5.22334	-5.80787
246	-3.88347	-5.59149
247	-10.0324	7.91695
248	3.54547	-9.39513
249	-0.454773	-0.0906602
250	2.56491	6.33944
251	-3.40541	6.85466
252	3.28114	5.93562
253	-3.6701	2.75766
254	-8.84978	-6.93086
255	-3.20338	11.7014
256	0.751744	3.64083
257	8.26074	-8.67236
258	-6.50837	7.3374
259	11.2086	-4.91928
260	-9.25566	7.17013
261	3.80221	-6.92783
262	-5.37473	0.545341
263	7.31385	7.4636
264	-5.21995	6.90945
265	-6.96662	4.37343
266	2.01044	18.5688
267	-7.43457	1.61321
268	-1.52135	11.6821
269	0.272303	2.0984
270	3.79835	-4.76147
271	-3.50233	-5.59348
272	-8.15068	8.8934
273	-0.411524	-10.3566
274	5.20691	14.3722
275	-6.13339	6.55336
276	3.86514	15.4522
277	-2.72645	7.20217
278	-1.55247	-9.26645
279	7.1929	14.907
280	-8.18315	7.21121
281	-3.58849	4.29666
282	-5.00669	1.84538
283	0.253246	-8.74704
284	3.00522	18.9494
285	-1.02568	-0.272814
286	-3.31345	5.03414
287	-3.50686	-5.40283
288	3.54675	-8.73218
289	4.22573	-7.77914
290	3.66907	-8.49783
291	3.01953	7.35985
292	4.37954	-11.0714
293	0.609076	-8.62237
294	2.61153	-6.56716
295	5.29458	-3.12487
296	0.684276	-1.63643
297	11.1879	-1.31698
298	1.07451	6.30262
299	-0.681877	-0.450529
300	-0.38719	8.35384
301	7.78447	14.6865
302	-4.60445	12.0591
303	3.13348	7.45549
304	6.79511	7.01316
305	-1.22122	10.8861
306	-9.67569	7.28487
307	1.61096	-9.97223
308	-0.375717	-0.760637
309	-1.11733	-1.46453
310	-6.39092	7.41512
311	-0.296928	11.0445
312	-1.6789	-7.41153
313	-8.1835	-8.48339
314	-7.73867	-7.69624
315	3.28674	14.5839
316	2.25608	5.59548
317	-6.15271	-6.76837
318	-4.21049	1.58416
319	10.05	1.24732
320	-0.88994	8.68633
321	8.13818	-1.51614
322	5.37801	14.0855
323	-8.49977	8.15189
324	4.17139	5.63426
325	-0.930907	3.50156
326	1.3098	11.053
327	-2.97645	10.3303
328	-2.54359	9.27401
329	5.22025	14.8796
330	-8.13467	-8.35783
331	-4.1668	-4.18367
332	-4.66902	2.32975
333	7.88569	-9.4027
334	-1.41103	4.26269
335	-8.24459	14.4768
336	5.10178	15.4607
337	-11.3295	0.647207
338	-9.32473	7.5725
339	3.82901	14.65
340	0.705609	-1.30629
341	-1.55846	9.7512
342	13.5106	4.5466
343	13.3136	5.97283
344	0.331233	-7.73257
345	-1.61642	11.7429
346	-6.86934	1.00851
347	1.48043	-4.78943
348	7.27231	13.1656
349	5.66498	-3.60822
350	1.63881	19.7464
351	11.1064	-1.19275
352	1.9338	-4.3417
353	-0.728272	0.827077
354	-9.44684	6.29722
355	-4.49977	5.43293
356	13.011	-3.01719
357	-4.49807	1.80817
358	6.49889	13.8772
359	-4.96838	7.48104
360	2.18	-10.524
361	-1.15773	7.91896
362	0.34844	18.5107
363	13.4813	-2.24717
364	-10.8911	-0.277063
365	1.24438	8.82069
366	1.78352	-9.59642
367	3.81165	-11.8672
368	-10.4948	-0.515165
369	-5.3479	5.84354
370	3.64563	-11.126
371	-5.7617	2.02158
372	-1.3496	-8.77755
373	6.9454	7.35726
374	3.62202	12.7911
375	-0.472598	-10.2409
376	-11.0903	0.114638
377	2.25216	1.08617
378	-1.23196	-2.89572
379	-1.23675	-1.43299
380	9.77762	-0.959565
381	-2.16117	11.309
382	0.517177	-6.66167
383	-5.81699	-5.26831
384	-1.33537	9.07634
385	-5.0637	5.73281
386	-9.88394	7.24076
387	-8.57274	14.3996
388	-10.1813	7.89164
389	-4.72556	-4.29946
390	-1.45294	-9.81887
391	8.03982	14.7051
392	-11.1371	-0.336399
393	2.17306	-8.91891
394	-5.45793	0.672347
395	3.62502	-11.3293
396	-4.84406	-4.57691
397	5.9165	13.4735
398	3.91416	-11.8571
399	-1.4656	-1.56623
400	0.614701	6.22166
401	9.25405	10.7884
402	-5.66036	5.57936
403	-4.70308	6.78817
404	0.369752	-6.93067
405	3.25038	5.07298
406	7.17374	7.73
407	12.2776	-5.00542
408	3.0394	19.5023
409	-1.33476	-0.0527397
410	-3.03274	10.9418
411	-8.5168	-8.33367
412	-5.09152	6.10345
413	13.5676	5.86374
414	-7.58161	-7.95065
415	-4.45803	3.59664
416	1.48536	-1.70201
417	0.747729	-1.76282
418	-3.74467	5.1786
419	-2.95998	5.00995
420	-4.80277	3.9543
421	-7.32049	1.21309
422	1.04135	19.363
423	-8.78889	7.98713
424	1.92417	-9.81692
425	3.33944	-11.876
426	9.66602	1.31662
427	-8.32794	1.89873
428	4.51012	-3.69893
429	-0.176632	9.08871
430	2.74398	10.4654
431	3.7174	-10.0318
432	-7.54779	-8.15232
433	-0.96246	1.28807
434	7.79103	-9.36127
435	-4.35926	1.30561
436	-7.12516	7.72591
437	4.2664	-3.8992
438	-8.33723	8.42524
439	8.98827	-5.77749
440	3.97336	5.91149
441	-5.43362	5.6689
442	-8.71958	-9.01627
443	-7.57298	1.53194
444	-8.31247	-8.50455
445	8.33083	3.66317
446	2.82125	-11.1825
447	10.9569	-4.83428
448	-10.298	-6.73743
449	-9.52047	-5.25867
450	1.52688	-8.02183
451	-4.72417	3.03
452	4.77326	13.9607
453	0.808627	-2.0244
454	9.3608	11.0189
455	-2.65307	10.666
456	-3.13668	-6.81994
457	3.89428	-12.3985
458	-0.399496	10.6869
459	-1.25434	-1.42658
460	-8.41235	1.76759
461	10.9772	1.07854
462	7.91545	14.8853
463	-5.46192	-6.47845
464	12.1977	-3.97932
465	7.72195	13.8871
466	2.84774	17.4741
467	-1.40838	3.16931
468	1.8733	-8.622
469	-8.47348	1.14089
470	-7.71132	-9.46378
471	-3.45873	3.85412
472	1.94341	18.1151
473	8.61834	10.7379
474	-3.79942	-5.50184
475	4.36067	-11.3954
476	-0.484818	3.31554
477	13.3604	5.40684
478	3.2343	7.14659
479	4.14759	8.51904
480	-4.14663	-4.34954
481	-2.24671	10.9999
482	4.7112	7.41078
483	-3.40697	6.30076
484	7.13847	-5.6596
485	-10.3051	-0.50084
486	-2.61983	9.08896
487	-3.85739	5.69168
488	5.73456	-2.02384
489	3.55167	-11.512
490	-2.08575	8.59474
491	4.7626	-1.97877
492	3.89279	-11.2936
493	4.99044	-0.77001
494	2.7466	-7.32331
495	3.58521	6.92499
496	3.76827	-9.53293
497	5.70547	-1.05475
498	0.984588	2.47653
499	-8.2116	-8.28507
500	-8.3475	1.61385
501	4.07563	13.6594
502	10.0236	8.69507
503	0.464646	-9.32658
504	-4.50901	3.9235
505	-4.15831	1.82743
506	-1.16066	-2.36508
507	5.04923	14.3225
508	-7.08586	1.75641
509	7.57718	6.89201
510	-1.60101	-6.61863
511	-5.60441	7.27846
512	-0.403829	8.90214
513	4.13612	-12.2227
514	-1.33467	-9.40752
515	7.96176	-8.82631
516	6.19955	-1.17285
517	-4.05375	3.06399
518	3.40122	8.16217
519	-1.90314	5.62485
520	-0.261565	4.96052
521	-1.12016	9.28222
522	2.28009	13.9877
523	-6.82408	-5.77489
524	4.68214	-2.45005
525	1.24298	-10.6533
526	-3.4979	5.76741
527	-8.45951	14.3401
528	-0.968279	-0.768883
529	3.64284	-9.24627
530	-0.438965	5.24944
531	12.5472	-1.35898
532	3.84512	7.43364
533	3.14165	7.55117
534	2.55367	15.5735
535	-1.4799	0.252548
536	11.9756	1.47982
537	-4.03263	-4.76453
538	3.94956	5.84718
539	2.84902	1.64298
540	0.444658	-6.61786
541	3.86598	-7.51231
542	-0.267966	8.04642
543	-2.42598	11.7051
544	-4.82186	0.691145
545	-1.53472	0.716778
546	1.36942	-5.10016
547	-4.194	3.31497
548	-8.1849	6.77255
549	-0.937176	4.78935
550	-6.94686	14.5208
551	-6.12584	1.90414
552	-7.92923	-9.52268
553	-5.63594	1.29635
554	12.4729	-3.6192
555	-0.972967	-0.655032
556	1.69871	-11.1073
557	-0.457072	-7.17634
558	3.36858	13.7489
559	10.475	1.1322
560	-4.84735	0.58893
561	-1.13588	-9.28735
562	1.51391	-7.78518
563	-4.90185	12.6354
564	1.96211	5.342
565	2.35929	-8.37964
566	-0.554455	3.56777
567	-0.391044	3.6647
568	10.9876	-5.47426
569	-7.29345	-9.39684
570	2.67459	-11.7456
571	-4.46221	-5.20435
572	-4.8264	1.08558
573	6.33993	14.8361
574	-3.36347	-6.84587
575	13.5901	4.02766
576	9.17885	10.8077
577	9.8956	8.646
578	9.54669	1.54212
579	3.68761	-8.08552
580	-5.8959	-5.91853
581	13.4338	-0.116207
582	-5.98744	0.910473
583	-0.576537	-0.599379
584	3.64836	-9.81231
585	-1.53497	0.356959
586	6.92376	-2.82851
587	0.941476	-9.60626
588	-3.81823	2.69451
589	8.27703	13.4587
590	-6.24424	6.17551
591	4.77963	7.26836
592	-4.75115	2.64399
593	-0.82711	-7.39675
594	-3.50888	-5.94247
595	-5.08946	5.74676
596	-2.00983	-0.0911991
597	2.64026	18.5698
598	2.00078	18.1592
599	7.23343	-1.97939
600	3.2195	18.0895
601	-9.36024	7.08146
602	-1.75537	-2.22265
603	-2.97965	11.1273
604	-1.56747	10.603
605	-3.7438	-4.71643
606	8.42872	-1.892
607	3.63129	13.2106
608	5.13136	-10.1125
609	3.4085	-4.74735
610	-9.97844	8.01593
611	13.1232	-2.67078
612	7.16103	-2.87156
613	-1.71187	9.25515
614	7.0977	6.6412
615	3.6228	-7.94103
616	2.93366	1.47984
617	3.7124	-8.79918
618	-6.41645	1.37747
619	-8.03393	-8.34566
620	-2.03824	-6.98058
621	13.2343	5.02601
622	12.7287	4.64211
623	-0.390065	-10.0832
624	11.944	-1.67463
625	8.39308	-6.49233
626	12.6357	-3.51481
627	8.64552	-6.62657
628	-4.78121	0.820274
629	-1.72221	4.69612
630	-2.53429	11.6398
631	-6.36084	4.4193
632	0.0949194	1.65518
633	-0.286608	-2.82534
634	-7.80796	13.6264
635	11.3296	-5.35281
636	-1.5054	9.57875
637	10.8284	-5.07598
638	0.0633014	14.5926
639	3.45811	7.29241
640	-2.09148	-0.568571
641	0.69764	-1.66142
642	1.95545	-4.00496
643	2.78694	1.7109
644	5.46145	14.6623
645	3.68529	2.51059
646	-7.06514	0.913247
647	12.4497	-3.84378
648	-5.04295	6.03099
649	-5.70261	3.05699
650	1.27637	-9.18399
651	0.0300076	-6.74539
652	-2.68773	9.54558
653	0.666959	-0.557616
654	-6.80237	1.69339
655	-9.30982	7.21227
656	3.37956	17.9957
657	8.07235	13.7804
658	0.726064	4.13004
659	1.02463	6.7732
660	8.25853	3.62948
661	0.198667	17.0416
662	0.0866729	-0.830172
663	-0.414446	-0.270801
664	3.75153	2.48442
665	4.71253	-2.15003
666	13.3806	-1.49727
667	1.30676	19.2743
668	-4.00119	-5.29862
669	2.1057	5.27589
670	7.2355	14.9251
671	0.996875	0.318272
672	12.602	4.99926
673	-4.23455	-4.71487
674	-9.77284	8.13176
675	-3.81968	5.01611
676	11.7077	1.59604
677	-6.9052	-9.1707
678	-8.37463	13.9212
679	-8.58525	8.06923
680	7.96036	-6.25878
681	8.33132	-1.83875
682	4.65976	-3.93456
683	-4.83886	6.82345
684	13.5822	6.05759
685	3.64194	-2.65556
686	0.362025	-2.711
687	-4.1796	-5.04911
688	6.24236	12.1226
689	3.74503	19.1185
690	-0.197752	0.817199
691	6.897	-2.72245
692	-0.133681	-6.38282
693	-0.421321	-9.2294
694	0.942368	-7.29152
695	-5.52843	5.97485
696	5.6644	13.3552
697	5.29107	14.9704
698	4.33014	13.8249
699	-1.42948	-0.811211
700	3.55015	6.83844
701	0.150652	-7.80553
702	6.10325	14.2714
703	6.70312	15.1608
704	-4.04371	-4.59565
705	3.94196	-7.6941
706	-8.1433	-8.12335
707	12.8572	5.21049
708	-3.24606	4.71756
709	3.1798	7.2975
710	-8.68452	1.82215
711	4.21067	-3.78048
712	0.312717	9.4029
713	8.23035	-8.66908
714	-1.34471	-9.77386
715	2.06736	5.96087
716	-6.33139	6.23611
717	-3.40826	-6.29026
718	-4.58954	6.68061
719	-10.3973	-0.739652
720	1.42498	-10.0433
721	-4.52125	-4.30953
722	4.35525	-6.65552
723	4.02196	15.3637
724	-1.31268	0.317093
725	-9.4044	-5.75406
726	1.62145	-5.23383
727	-5.61339	2.57328
728	0.652743	0.450023
729	-7.20521	1.35817
730	-9.20025	8.13085
731	3.65635	-4.50017
732	9.27628	9.41723
733	6.70504	7.61699
734	1.13509	6.40928
735	-1.99536	-7.22438
736	-2.13407	-0.196973
737	3.18708	-11.5261
738	13.4284	5.89697
739	9.87636	-0.951908
740	8.31594	-2.16913
741	-5.92059	6.43156
742	-0.741126	11.107
743	-0.533146	-7.25412
744	6.95538	15.2308
745	4.17998	12.7445
746	-4.62517	1.85986
747	-0.470029	-6.48997
748	1.36796	-10.5179
749	-1.09618	-8.96152
750	5.01246	-2.57763
751	8.37178	3.9459
752	-5.36345	1.89227
753	-3.72121	-5.58043
754	6.45392	14.3765
755	-3.60531	5.2241
756	-4.39466	12.4118
757	-1.67163	-2.41123
758	13.5062	4.38309
759	-5.59336	5.38302
760	6.45963	-3.53699
761	1.88943	-10.8918
762	5.3512	-9.66651
763	-6.81723	4.22876
764	0.184266	17.8283
765	2.47108	1.9385
766	-8.2589	6.35951
767	-8.67198	8.48408
768	-8.69164	8.05195
769	-0.364387	0.822176
770	5.46546	-8.45753
771	-2.71026	11.4349
772	0.101336	0.350204
773	-8.76751	2.5198
774	1.41211	11.7248
775	7.51283	-1.2752
776	-0.179429	15.0701
777	0.727993	-1.09173
778	-3.02525	8.25552
779	-4.79611	4.25332
780	-7.44205	2.22381
781	13.471	-1.72212
782	3.36979	19.0901
783	-8.28206	14.0893
784	-9.3527	7.1976
785	-7.07469	1.67422
786	-4.88	6.57738
787	-0.85212	-2.06149
788	12.8416	-0.117505
789	-8.39873	1.60584
790	11.6423	1.66546
791	3.07088	19.6666
792	0.352512	-6.61399
793	-3.01044	-5.73712
794	6.14124	13.2891
795	-0.0571777	3.9356
796	7.99896	14.183
797	2.95725	19.0991
798	7.85231	13.5386
799	-1.49904	-2.46569
800	-5.26281	5.81276
801	-9.54327	-6.87731
802	-5.4446	4.83686
803	3.63614	5.977
804	2.33426	-8.63645
805	6.37467	-1.825
806	2.06067	-10.5099
807	-4.75629	-6.23383
808	-2.7034	9.43187
809	7.11281	7.53947
810	12.4067	-1.65594
811	0.556232	-0.300445
812	1.06378	-1.42309
813	-0.684379	-7.71374
814	-0.92625	-9.04996
815	1.8222	1.1279
816	-4.52596	2.94763
817	8.64433	3.43269
818	-0.311481	14.8434
819	-2.14521	-2.2134
820	-1.79929	9.72731
821	-4.08811	-4.44992
822	-6.00924	2.32671
823	-4.23591	-5.109
824	2.64028	-8.3082
825	1.42094	11.6997
826	0.524047	18.4223
827	-1.44041	4.62926
828	-3.2876	6.56556
829	-5.07172	-4.09473
830	-5.10771	-4.30107
831	3.83618	6.65886
832	1.11304	-2.55886
833	3.55681	-2.85811
834	12.4265	0.628379
835	-5.10796	11.7541
836	-0.691492	-2.25072
837	-0.443171	8.08357
838	4.4566	13.6951
839	-7.71951	2.30844
840	3.38706	7.11323
841	-9.15176	8.02783
842	-11.2354	-0.197302
843	-10.3082	6.57143
844	0.233993	1.54744
845	-0.584101	8.26769
846	-6.42267	6.55342
847	-4.06816	7.18953
848	-8.13419	-8.31385
849	-10.2009	7.30634
850	5.86246	-4.9771
851	-0.534439	-6.41601
852	-0.785135	-0.428886
853	-4.76703	-6.8591
854	6.06484	-3.77268
855	-3.53037	14.4634
856	6.35631	-3.29322
857	-2.42639	11.9774
858	-0.0298068	-10.5303
859	-6.77527	4.50126
860	-1.74826	-0.487879
861	-2.51021	12.58
862	-5.02672	11.9651
863	7.60027	6.59156
864	7.86411	14.6127
865	-5.15054	1.46735
866	-0.0191104	14.9488
867	1.4309	-10.6459
868	-7.08184	14.5908
869	1.09456	14.2818
870	-4.89216	11.8223
871	-0.422352	-9.79679
872	1.43356	-5.16141
873	0.676698	-9.77532
874	-7.26166	4.50526
875	2.06077	-9.96431
876	8.52359	10.7371
877	2.55432	1.39013
878	1.64539	6.84869
879	-3.53596	-5.4566
880	-3.95435	2.2201
881	3.74479	-7.72444
882	0.643234	18.0227
883	-2.89198	12.2775
884	-5.14434	2.04174
885	-10.9647	-0.0701859
886	-5.15142	1.38412
887	3.52935	15.3422
888	-5.62207	-6.82545
889	11.1959	0.590535
890	7.31539	6.67325
891	6.38669	12.0339
892	4.07341	-9.67343
893	2.51448	-10.78
894	3.89852	8.24241
895	6.17071	0.805973
896	-6.43823	2.57857
897	-4.48898	12.2948
898	-2.25227	11.6919
899	-10.125	7.65125
900	-1.5835	0.515824
901	-4.83773	-6.11609
902	-0.583711	-0.697428
903	13.1772	5.51029
904	-4.35009	3.26046
905	-3.51312	5.27076
906	-8.81341	6.73211
907	-7.62884	5.88692
908	-6.60206	2.99031
909	-7.21032	2.18746
910	4.79798	15.1396
911	-8.41442	14.5125
912	-11.307	-0.268285
913	-0.0294393	-7.02002
914	5.68031	-5.36286
915	-5.25918	2.55362
916	-1.35481	10.7966
917	-7.77623	6.84861
918	-2.03511	8.10723
919	3.67189	-9.43311
920	-2.28661	-6.88562
921	-0.940551	-6.41349
922	-1.20722	7.96515
923	-2.10614	10.892
924	-5.43433	1.08277
925	1.15432	-4.36545
926	2.84735	11.1154
927	0.356804	-0.945395
928	8.09215	-9.1225
929	3.60746	-9.0728
930	7.06494	6.707
931	-3.28694	-6.18592
932	-4.45605	2.48288
933	3.42372	5.48104
934	-8.10121	8.29023
935	1.59046	0.67145
936	-0.98348	6.27943
937	0.45351	0.117483
938	-5.31781	0.322961
939	5.13604	-2.33462
940	0.604612	-10.3556
941	-5.79724	2.54372
942	-3.86645	5.51094
943	-0.682306	5.21503
944	6.09942	-1.30744
945	0.65416	-9.23393
946	6.99153	7.83098
947	0.335257	-10.3935
948	7.55475	15.2079
949	10.4622	0.42571
950	-4.34755	2.98492
951	-3.99645	-4.56435
952	-0.47248	-0.263394
953	13.2741	4.48858
954	12.0297	0.712687
955	1.74972	-10.0384
956	-3.28527	6.56173
957	10.9886	-5.20149
958	2.46843	17.8224
959	-4.71461	3.2074
960	-0.7389	-1.32037
961	-0.639406	0.0672395
962	-11.6295	0.0396603
963	-7.5937	7.67737
964	-2.8357	10.304
965	-4.9202	3.58849
966	-6.93003	14.6651
967	2.94976	1.56719
968	2.47983	-3.9616
969	6.72548	7.17664
970	-1.1019	-7.35322
971	-5.40207	0.656564
972	7.49448	-1.91923
973	-3.34709	11.0375
974	7.67186	7.95622
975	8.39955	7.02299
976	-8.89162	7.69415
977	-1.82739	-6.59555
978	2.25946	5.43164
979	-2.14252	12.2731
980	-5.5742	-4.56559
981	7.9449	14.1742
982	1.3784	0.315299
983	3.23419	15.0333
984	-8.4329	8.8895
985	-1.21451	-7.07371
986	-5.09598	5.91562
987	-4.24738	-4.77923
988	2.58585	10.9326
989	-9.98265	-6.5059
990	-7.93658	2.11488
991	-0.223713	4.14291
992	-6.50811	7.54
993	1.72674	-1.1718
994	-8.466	-8.69877
995	-0.813771	-9.24165
996	3.68728	6.27936
997	-4.43263	1.76219
998	-4.02711	-4.91947
999	-6.73256	4.42687
1000	2.39316	-1.56949
1001	5.39256	14.2256
1002	-6.46059	-5.14383
1003	12.2636	-3.8727
1004	3.64146	-6.43938
1005	1.47457	1.33737
1006	-6.18489	1.19344
1007	-3.74823	3.69971
1008	-3.37318	-5.46304
1009	-0.291369	10.5152
1010	-9.07592	-7.20693
1011	4.15432	-2.23275
1012	6.92135	12.6074
1013	1.55414	-4.26782
1014	3.45088	7.7187
1015	5.07138	15.3904
1016	8.78697	10.6264
1017	-3.79619	6.32291
1018	0.803172	-4.63715
1019	3.65028	5.708
1020	-4.13534	5.24394
1021	-1.03801	-7.25426
1022	-2.69576	7.21835
1023	-0.128366	14.7258
1024	-4.40235	3.74604
1025	-3.60722	3.09475
1026	7.34759	-6.11704
1027	-1.18803	-8.76129
1028	-1.89233	-7.37091
1029	4.61449	15.7732
1030	6.78477	7.42954
1031	4.23393	-6.69218
1032	6.60143	1.24824
1033	-11.2154	-0.404478
1034	3.55723	6.57112
1035	0.483208	7.94934
1036	13.0906	-2.91481
1037	1.97855	11.5241
1038	6.2395	11.8036
1039	-3.74915	10.2667
1040	-10.7159	-0.0918103
1041	-5.06744	0.786627
1042	13.5009	3.87968
1043	-0.337927	3.33639
1044	-0.667928	-0.590374
1045	-9.35492	0.140861
1046	3.29628	12.9659
1047	5.20833	12.0577
1048	-1.41784	11.9047
1049	-4.52871	6.2094
1050	-7.37766	2.14919
1051	-5.92382	1.99294
1052	6.05706	12.7044
1053	-4.48175	-5.64575
1054	5.62753	-0.985152
1055	8.0789	3.63288
1056	-0.834226	8.42722
1057	-2.35439	12.5499
1058	-3.40909	4.46595
1059	-10.767	-6.40983
1060	-2.41587	-7.43551
1061	-0.956837	-7.1867
1062	-5.35899	5.41571
1063	-4.42019	1.12127
1064	3.3516	14.4631
1065	-9.46233	8.56808
1066	-1.71246	-0.452114
1067	7.71059	-3.5719
1068	3.18496	6.09502
1069	-3.91599	-5.16523
1070	-10.7752	-6.63609
1071	-7.88368	7.73313
1072	-3.17345	-5.31418
1073	-1.12883	-3.03138
1074	-9.68096	6.60017
1075	-5.34433	5.07486
1076	-5.0608	1.98075
1077	3.48606	-6.97047
1078	-5.79518	0.234305
1079	4.37168	2.58065
1080	-6.56393	4.50209
1081	-0.659278	11.2395
1082	0.255255	0.316659
1083	-7.60045	1.42898
1084	3.40816	19.1819
1085	-0.522093	8.47742
1086	-8.1863	8.77353
1087	-1.62413	-9.26992
1088	-0.555783	3.18016
1089	-0.643237	-6.4444
1090	4.64637	-7.00483
1091	-9.25022	6.90671
1092	3.64611	14.1821
1093	-2.98097	10.4013
1094	2.37462	-8.81982
1095	-1.71376	0.401711
1096	2.38023	7.26374
1097	-4.43419	5.60591
1098	2.48113	-6.68616
1099	-2.22481	9.64696
1100	10.9995	0.919566
1101	-5.30571	4.86913
1102	-0.696842	8.34365
1103	3.81581	-2.41529
1104	-6.16496	5.24434
1105	-8.26827	2.97996
1106	5.73973	14.6183
1107	-8.71631	-5.83418
1108	-4.42433	1.80262
1109	7.89961	-1.25779
1110	-4.77748	1.75375
1111	0.795354	-1.21603
1112	0.64703	-8.65409
1113	-0.176585	-2.82087
1114	-9.92048	0.280566
1115	3.02243	-8.66058
1116	-4.06749	-5.66432
1117	-4.26917	-5.11663
1118	-0.38067	0.480652
1119	1.86987	-8.29594
1120	4.92283	-7.15079
1121	-2.20062	12.7566
1122	0.327996	-1.10085
1123	-1.28155	3.42456
1124	-0.763975	-9.3443
1125	-8.51162	-9.0094
1126	9.9221	1.28219
1127	-4.3538	-7.08002
1128	7.56075	14.5272
1129	2.9758	-8.83763
1130	-9.6664	8.69865
1131	1.82208	13.9743
1132	8.14967	-7.25019
1133	12.9496	-0.12584
1134	-5.50008	6.27462
1135	-8.75929	2.32571
1136	12.257	-4.1732
1137	2.35894	11.2862
1138	-0.907577	4.93822
1139	4.54364	-2.39361
1140	-3.85806	-5.80502
1141	-5.26285	4.62738
1142	-6.10166	0.718885
1143	-0.797923	5.02785
1144	-5.46533	0.771063
1145	-4.7123	4.75452
1146	-10.8598	-0.559571
1147	1.7663	-10.1762
1148	-5.04296	1.07011
1149	3.03025	-10.7426
1150	1.63944	-9.80883
1151	-4.93383	6.9945
1152	0.40576	-5.34929
1153	-8.14724	-8.61204
1154	1.81061	8.49758
1155	-0.0317433	-10.4121
1156	3.41826	6.59282
1157	-3.64531	5.37992
1158	5.38358	-1.35613
1159	4.25258	13.7866
1160	-1.34253	-2.73609
1161	4.23345	6.83881
1162	2.2056	1.09821
1163	0.833276	3.92918
1164	-4.84425	4.55312
1165	-1.47205	6.30186
1166	-10.3634	6.26104
1167	8.89653	11.3187
1168	-5.51809	-4.77586
1169	9.83249	-1.0336
1170	5.02689	12.4962
1171	2.8084	-10.577
1172	-9.54743	-6.20032
1173	-10.4722	8.23151
1174	-1.22518	-8.78418
1175	-0.893499	-0.036912
1176	2.07533	5.57602
1177	7.01462	6.75847
1178	7.49841	-1.1905
1179	7.89965	7.86616
1180	-4.66328	1.37672
1181	13.1918	5.36089
1182	-5.73842	0.601701
1183	7.61255	-1.54328
1184	3.56559	-8.57439
1185	-3.84933	9.86884
1186	7.04951	14.1532
1187	-4.46264	2.64022
1188	-8.72751	8.54911
1189	-8.49307	-8.39954
1190	-0.0442371	8.43198
1191	-7.23584	5.40541
1192	-3.8564	3.01661
1193	-1.722	4.79868
1194	1.35184	-1.24949
1195	0.469138	3.78883
1196	-6.2053	-5.47921
1197	13.5205	6.00822
1198	-0.90156	-7.66671
1199	2.54443	-11.0327
1200	-7.59853	2.12066
1201	4.4148	6.1898
1202	-4.78698	5.35681
1203	-4.59447	-4.05849
1204	-1.49494	-1.06606
1205	0.135841	9.28273
1206	-5.35871	0.464726
1207	-3.71258	-4.87742
1208	-2.61111	10.9956
1209	-4.05374	6.23484
1210	2.53922	-9.7614
1211	4.94816	-10.3423
1212	4.07061	-7.0481
1213	-1.46084	0.337701
1214	6.12731	-1.36899
1215	-4.37821	2.31113
1216	2.37298	6.05193
1217	7.30266	7.42028
1218	-10.4944	-0.777523
1219	12.3903	-1.6006
1220	10.4842	0.469567
1221	-5.77329	0.472527
1222	-8.39276	14.012
1223	-4.25771	3.46299
1224	1.52183	0.953092
1225	4.20317	-2.81349
1226	13.851	5.77043
1227	7.9757	7.23076
1228	2.05722	-4.81297
1229	-1.06199	0.503103
1230	-2.46306	12.0162
1231	-7.21679	14.094
1232	3.53769	7.13236
1233	-6.93777	8.40419
1234	5.02071	14.8799
1235	3.86373	-12.2427
1236	-8.91818	-6.46711
1237	-2.05066	5.15136
1238	-3.75442	3.16267
1239	-4.12175	5.86383
1240	0.385364	-1.58248
1241	-5.79905	5.96254
1242	3.42496	-11.5656
1243	0.291927	18.4651
1244	12.3215	-3.62992
1245	0.701937	-7.95965
1246	-0.221292	-1.15647
1247	3.21983	3.43997
1248	-1.62194	-1.1571
1249	3.26311	-12.4904
1250	1.97108	-8.01646
1251	-9.62413	8.32762
1252	2.31525	-10.4383
1253	7.81118	13.0573
1254	0.501392	14.6725
1255	-3.51597	10.3936
1256	-7.79233	-5.72761
1257	0.601409	-5.41879
1258	-5.4426	5.9112
1259	1.64515	11.8802
1260	-1.40925	-6.36291
1261	-0.518993	-8.32742
1262	-4.02325	-6.18929
1263	4.01618	-7.73109
1264	-8.87773	7.98791
1265	-3.52159	2.83745
1266	-0.354746	-0.0974942
1267	-10.6198	0.386508
1268	1.80076	-4.56762
1269	-4.33077	-5.73001
1270	-0.250666	1.02503
1271	10.5115	-1.0598
1272	-1.43008	9.23602
1273	-0.0964163	14.6802
1274	12.4113	0.0208496
1275	3.47534	7.08894
1276	-4.74912	1.2019
1277	-6.53884	1.41284
1278	-3.91327	2.3197
1279	-6.89544	-6.03088
1280	1.57243	-10.8261
1281	-0.663808	-7.76928
1282	-7.68614	1.83328
1283	-1.5256	9.3083
1284	-0.494714	3.2676
1285	-5.19298	-3.92632
1286	-4.13	3.51006
1287	6.15927	-2.81316
1288	4.25384	6.48516
1289	3.45162	-4.38898
1290	-1.48016	-0.558792
1291	-9.59944	6.6595
1292	-5.13082	11.7423
1293	1.66003	-1.84387
1294	8.10151	14.1657
1295	1.28395	-5.92368
1296	-2.7921	9.78865
1297	-2.70804	4.25506
1298	-5.03373	1.29954
1299	-0.291286	5.11648
1300	-2.33653	5.25225
1301	1.11184	-8.85979
1302	4.06229	15.7385
1303	1.79112	-5.11829
1304	-2.63415	-5.91805
1305	-0.0176013	-2.89543
1306	7.23624	-5.86518
1307	-1.4868	-0.242243
1308	4.66345	15.0803
1309	4.26419	14.711
1310	-3.40083	7.46444
1311	2.22349	-7.90716
1312	13.583	-2.01392
1313	-4.77384	0.714666
1314	2.04497	-5.47805
1315	13.5459	5.67062
1316	-9.77698	7.19564
1317	-5.08201	-6.76681
1318	-2.81614	10.7485
1319	1.62339	-4.26011
1320	8.19553	-5.99629
1321	1.12645	0.317612
1322	-4.27077	1.69163
1323	0.472466	3.94343
1324	-3.55671	4.85045
1325	3.64715	-7.69159
1326	-3.05251	3.45053
1327	4.52637	7.12595
1328	2.38898	-3.97221
1329	6.54479	1.1093
1330	-4.70746	0.965829
1331	-1.00998	0.964495
1332	-3.94181	-4.83273
1333	-1.32709	0.266703
1334	-2.80915	10.5157
1335	8.28819	14.6712
1336	4.84103	6.89866
1337	4.12164	-6.92027
1338	2.42767	-5.3535
1339	-1.24593	4.31614
1340	-5.06183	6.49747
1341	2.78226	10.4845
1342	-8.07272	2.16842
1343	-1.7168	4.76003
1344	-10.5025	-6.73269
1345	7.76323	-1.39855
1346	-9.58224	-6.41214
1347	-8.11638	2.97906
1348	-0.606264	1.2906
1349	5.90596	-4.30523
1350	-6.90502	1.30773
1351	-5.40888	-5.02714
1352	-1.05309	-9.57911
1353	4.35299	-0.608457
1354	-2.56575	8.75685
1355	-1.49175	0.598168
1356	-4.58123	6.42613
1357	0.593751	-10.3092
1358	3.89464	-7.18613
1359	4.40084	2.55519
1360	5.73409	-4.19133
1361	12.1078	1.3827
1362	-8.50183	-9.23551
1363	-1.09202	4.31369
1364	-4.81345	5.98403
1365	-2.93166	11.4151
1366	-11.1992	-0.27296
1367	0.850382	-1.61931
1368	-6.02173	4.2079
1369	1.381	-9.84456
1370	-7.13205	4.57542
1371	-8.48194	6.22341
1372	3.48874	5.80922
1373	-0.159442	17.8418
1374	-7.71415	-7.56984
1375	4.838	-7.06271
1376	-10.7458	-6.48903
1377	-6.43623	1.89103
1378	-1.14269	10.9977
1379	12.2658	-4.34947
1380	-7.83732	14.6039
1381	1.99613	-1.65575
1382	8.72697	3.34248
1383	2.41492	7.17314
1384	6.95538	12.7285
1385	-0.885049	7.76795
1386	10.4124	-2.6258
1387	2.13586	11.335
1388	-1.92112	4.56675
1389	-9.8904	1.54436
1390	-1.23388	3.4226
1391	0.926901	17.8498
1392	0.371474	8.2629
1393	6.82606	-3.35601
1394	1.38038	17.5292
1395	-0.646923	8.7318
1396	-4.11452	7.18934
1397	-5.4864	6.94656
1398	4.94721	12.0411
1399	3.14741	20.1709
1400	0.821925	16.7985
1401	-3.69485	-5.27369
1402	-5.84759	0.342786
1403	-8.84861	8.85805
1404	7.36878	14.9601
1405	1.27859	-1.70382
1406	-5.57968	2.86501
1407	2.10566	0.800344
1408	-5.32692	1.87735
1409	1.69244	1.04002
1410	-4.59461	1.00038
1411	-0.834738	-9.16811
1412	4.0375	-9.46093
1413	7.71441	7.66237
1414	-8.70729	-9.48677
1415	-8.51726	-9.39869
1416	12.6871	-3.33072
1417	1.95129	-10.0699
1418	11.5598	1.41987
1419	2.95382	-7.5579
1420	1.94288	1.52345
1421	-5.70365	-5.6941
1422	6.9929	-2.75206
1423	3.20307	7.87953
1424	-3.61905	3.96217
1425	8.33516	-8.60634
1426	-10.5993	0.459436
1427	-3.68827	3.47579
1428	-4.64844	1.42193
1429	-2.55003	9.92781
1430	2.47099	5.49301
1431	1.37471	-4.46105
1432	4.59006	15.4555
1433	2.19313	-10.6904
1434	-5.09666	12.2455
1435	1.9808	-4.98214
1436	11.5828	-4.34467
1437	-2.09382	12.9447
1438	-7.77405	7.67794
1439	3.87127	8.4596
1440	-4.96495	4.74495
1441	-6.4252	-5.49009
1442	-10.1397	-5.76129
1443	-2.32018	10.9437
1444	-4.96991	0.837503
1445	-4.81198	1.31286
1446	8.28066	7.0826
1447	3.70598	5.47884
1448	1.74512	-3.88004
1449	8.2301	-1.98776
1450	-3.69888	-5.00742
1451	-5.78521	0.178397
1452	12.5071	-2.76733
1453	7.33825	7.29963
1454	-2.01108	-1.70349
1455	-1.37625	5.88664
1456	-7.24748	-8.93005
1457	0.872987	-4.60409
1458	-2.70417	11.2362
1459	2.38992	11.2752
1460	-0.869187	-3.13723
1461	-9.77408	7.34192
1462	4.99314	12.2382
1463	0.347023	-1.15885
1464	1.3548	-10.2975
1465	3.95213	-11.8681
1466	0.26086	18.0544
1467	-6.09539	-4.58337
1468	-4.75699	1.88159
1469	-5.10308	-4.23024
1470	2.89584	6.28588
1471	-9.58355	8.30571
1472	4.03264	14.8722
1473	4.79946	13.0469
1474	0.141151	-0.21668
1475	-2.2817	8.307
1476	-3.96559	6.85789
1477	-9.30275	8.6196
1478	-3.66613	2.58596
1479	-10.2367	7.37289
1480	-8.25474	-7.76254
1481	2.03221	11.2695
1482	5.45571	-2.77481
1483	4.1384	-12.0035
1484	12.0054	0.573278
1485	13.6178	4.56826
1486	-2.35423	9.39607
1487	-1.57566	0.172166
1488	8.64447	-6.12912
1489	-8.35815	-7.18402
1490	-1.33446	10.7237
1491	6.2465	-6.81464
1492	2.2699	7.00369
1493	-4.85768	6.24834
1494	12.9928	5.34042
1495	-7.42866	5.46096
1496	4.60301	6.31584
1497	3.77252	-4.14819
1498	-5.75178	0.545317
1499	-1.3981	-2.82384
1500	-3.69637	-4.78041
1501	-1.11105	0.930337
1502	-3.12632	-6.59793
1503	2.5997	7.92427
1504	1.45506	-9.33631
1505	-2.62586	9.69874
1506	-8.75815	-4.41465
1507	-4.17181	6.45949
1508	2.98793	18.0376
1509	-2.54503	4.97827
1510	3.86865	2.23487
1511	-8.91179	-3.86694
1512	0.929755	2.05152
1513	12.001	-4.25362
1514	2.58352	-8.92447
1515	1.14323	-0.937426
1516	-8.83633	7.56931
1517	-6.02426	5.08569
1518	-2.11453	8.70507
1519	-1.22951	9.27543
1520	3.64691	5.04842
1521	-2.75727	12.0308
1522	-6.3483	1.90192
1523	1.02213	-10.4331
1524	4.80303	6.28816
1525	10.6552	-5.35303
1526	-3.8249	3.97289
1527	-10.4302	1.24549
1528	4.88102	-2.94285
1529	3.13825	19.2472
1530	-8.77635	6.40293
1531	0.662237	-4.95256
1532	-6.79829	1.50155
1533	0.94996	0.824456
1534	-11.8531	0.735155
1535	13.3525	-1.71013
1536	5.50149	-8.84949
1537	-4.85038	0.518441
1538	-5.63494	1.38209
1539	1.72914	-9.96647
1540	-9.56576	1.25103
1541	8.59658	3.88126
1542	13.3289	-0.101064
1543	5.28068	-1.01672
1544	2.57264	-8.3526
1545	8.90962	-5.8022
1546	4.33903	6.18401
1547	-3.17442	-6.37902
1548	-5.09861	2.41011
1549	8.25353	10.7052
1550	-3.82286	-6.74779
1551	-8.07596	-8.25251
1552	13.2852	4.7336
1553	-9.98511	7.29124
1554	-5.10946	2.55899
1555	0.415056	-8.60788
1556	-0.806363	4.73283
1557	3.88434	13.0901
1558	0.512199	-1.99851
1559	-1.82598	-0.70771
1560	-0.862005	-7.51073
1561	4.66675	-7.08007
1562	-11.3481	0.134511
1563	-1.23907	5.69706
1564	1.49244	0.462198
1565	3.98403	6.09785
1566	-4.81815	5.41488
1567	-3.07622	10.6182
1568	10.7402	-2.2988
1569	-1.05927	10.7409
1570	-4.14966	1.96427
1571	-3.32144	2.30738
1572	11.6092	-4.67227
1573	-4.69901	7.18834
1574	0.280357	-8.92973
1575	7.52726	7.09695
1576	-5.72445	-6.6415
1577	6.17591	12.6101
1578	-4.84604	5.36052
1579	13.5747	3.92763
1580	-2.2125	12.341
1581	-3.45151	-6.62853
1582	-1.74375	12.5388
1583	-9.53295	1.77093
1584	0.196191	-9.41188
1585	2.61643	1.63529
1586	3.79848	-7.47635
1587	1.54334	-9.69481
1588	2.68878	1.1677
1589	4.73182	-3.81325
1590	-8.94665	-5.84592
1591	2.86725	10.3828
1592	-8.61351	6.86075
1593	-3.33684	14.1018
1594	3.53301	18.996
1595	1.62558	-6.93802
1596	-0.320464	-8.02557
1597	-8.68699	-6.47807
1598	2.46859	-4.60693
1599	-10.6877	-5.97206
1600	4.75606	-1.99221
1601	8.56097	10.8527
1602	-3.8247	-4.98512
1603	2.10238	7.41964
1604	-4.18544	5.08015
1605	-5.37044	6.80631
1606	-5.03647	11.4938
1607	8.2076	13.2571
1608	-2.66899	8.04528
1609	-7.76714	2.23881
1610	3.30304	15.0725
1611	0.366742	-2.59233
1612	-2.88725	-7.0248
1613	11.996	-4.4048
1614	8.33404	-7.14624
1615	3.15445	19.5712
1616	-2.95631	4.54508
1617	-5.07963	11.4245
1618	-7.81708	8.70108
1619	3.15899	-12.6155
1620	3.84083	-12.0123
1621	3.9087	6.39974
1622	-0.00648628	-1.64773
1623	2.30187	19.6556
1624	-1.32765	1.41445
1625	-9.25726	7.77366
1626	-1.68984	-0.866817
1627	-8.28646	-8.54195
1628	-1.66897	0.556833
1629	-0.115689	10.6442
1630	-10.1724	6.28533
1631	-1.05683	-2.15211
1632	-8.18066	6.04433
1633	7.69602	13.8152
1634	-2.99333	5.00855
1635	2.94557	10.3369
1636	3.47893	-9.60795
1637	-3.57717	4.73539
1638	8.15623	13.1149
1639	0.301615	1.56758
1640	-0.987735	1.90142
1641	-1.25845	1.34076
1642	-1.21379	0.324951
1643	-5.55013	11.7389
1644	-1.38863	7.69879
1645	-4.49175	-5.91631
1646	0.899382	-9.95409
1647	12.9921	5.37764
1648	1.60013	1.10929
1649	6.90733	-1.90287
1650	-5.04303	3.34305
1651	2.06383	-8.28406
1652	-4.91915	12.4952
1653	-5.36284	-7.23861
1654	12.5623	0.813937
1655	-3.98175	-5.08197
1656	-5.14473	-6.53466
1657	-3.7588	-6.08921
1658	4.69159	7.9051
1659	3.16172	-7.28804
1660	-6.41483	7.54061
1661	-5.0783	-6.69535
1662	4.27932	-6.65713
1663	-5.33786	6.08976
1664	-2.36998	12.0154
1665	5.59096	13.9049
1666	5.82315	14.3658
1667	2.96616	-9.10089
1668	6.11045	13.2276
1669	2.43537	-10.4712
1670	2.54773	10.8693
1671	-6.53253	3.93812
1672	9.88908	7.72161
1673	-1.10043	-7.63263
1674	-2.68237	9.42441
1675	3.68723	-9.73258
1676	-7.48206	-8.18514
1677	-0.899556	1.38671
1678	0.914658	-0.314561
1679	-5.82346	5.62715
1680	13.4535	5.18309
1681	0.174174	-2.1015
1682	11.6065	-0.772399
1683	-5.32148	4.73567
1684	6.94337	6.93658
1685	-0.76575	-6.73717
1686	7.56472	-1.99217
1687	2.67546	13.792
1688	-4.82644	3.40432
1689	-1.86122	10.3657
1690	4.31429	-12.1829
1691	-3.92879	6.58341
1692	-3.98849	6.56588
1693	-6.1109	2.36084
1694	-10.5947	-6.10743
1695	0.404271	4.35086
1696	5.00794	14.0849
1697	6.14753	-4.46409
1698	-1.55715	-9.29765
1699	-5.19768	-4.64054
1700	7.57894	-5.70368
1701	-3.98699	4.28107
1702	-6.52099	3.08582
1703	-10.4352	-6.42057
1704	7.60683	7.80569
1705	-6.61731	6.6009
1706	-8.42209	1.95736
1707	1.89604	-4.15723
1708	-9.98163	-7.0698
1709	0.75749	-9.33853
1710	7.69241	2.98703
1711	3.59266	7.84137
1712	-4.08528	2.42795
1713	-0.865512	4.52515
1714	13.6395	5.05023
1715	-4.56921	-4.15745
1716	0.307852	1.9333
1717	-8.22067	2.86381
1718	-2.37111	10.2747
1719	-9.02564	8.48849
1720	-4.98285	4.67546
1721	-0.155212	10.348
1722	6.606	-2.20415
1723	3.69181	14.3806
1724	-5.83401	1.02293
1725	5.87852	-1.14975
1726	3.59149	-7.55214
1727	-1.64731	5.75591
1728	-0.93568	-9.61369
1729	-3.19834	-5.84368
1730	-7.65641	-7.88214
1731	13.992	5.41029
1732	-3.09632	4.5096
1733	-2.8089	11.3595
1734	-1.17207	4.36166
1735	4.37342	6.6017
1736	1.45798	-1.69277
1737	-3.50165	6.75382
1738	12.8778	5.25373
1739	0.532503	14.7821
1740	1.27416	-10.7195
1741	2.54386	-11.0785
1742	-0.541764	4.82832
1743	10.9339	-0.238923
1744	-0.888864	-9.76241
1745	3.92774	15.3176
1746	-5.84157	-5.48351
1747	-4.43929	12.3524
1748	-1.29057	-9.76571
1749	-1.95799	5.11456
1750	-3.46788	-6.64644
1751	-0.50281	8.15142
1752	2.78716	16.8569
1753	4.83962	14.3472
1754	-8.25956	8.10513
1755	4.80712	6.40132
1756	2.62682	5.27433
1757	2.76248	-9.04483
1758	4.79184	15.5474
1759	-1.48429	-2.02855
1760	3.63317	-10.3536
1761	5.81551	12.484
1762	-10.5174	-6.75558
1763	1.58587	-1.88248
1764	0.0114735	-7.97783
1765	-5.49497	0.364661
1766	-9.14713	-5.60042
1767	-9.05728	-5.55276
1768	3.47976	-11.8545
1769	10.3489	1.10825
1770	7.96142	-1.51331
1771	4.00078	-4.0418
1772	-8.58655	-4.17881
1773	4.23412	6.95072
1774	-7.0259	7.89892
1775	1.09148	-8.93769
1776	12.598	0.624427
1777	-6.64313	7.68882
1778	3.65106	-7.85692
1779	-0.431604	-7.93408
1780	0.601629	-0.148699
1781	-0.650883	3.29738
1782	3.27326	5.96312
1783	-10.5867	-0.5612
1784	-2.20478	9.67113
1785	7.78722	13.0026
1786	4.57573	6.09598
1787	-9.44344	6.71336
1788	0.994534	-7.02509
1789	-9.4299	7.14798
1790	0.339752	3.71665
1791	-3.86138	-6.68202
1792	3.98465	-11.1011
1793	-7.61636	1.48106
1794	-10.6259	-0.471581
1795	-1.79312	10.2433
1796	4.86472	7.60645
1797	14.0343	5.68475
1798	6.46578	14.1136
1799	1.57729	-4.19919
1800	6.4223	14.4602
1801	-2.9153	11.0551
1802	-2.00701	11.2747
1803	-7.93705	8.71712
1804	13.3084	5.61208
1805	-1.27349	8.08674
1806	6.98929	6.80443
1807	-5.92646	0.741208
1808	-1.51573	11.1139
1809	7.20176	-5.7751
1810	-4.13774	5.10845
1811	-0.447349	-9.92994
1812	-4.00967	-6.84849
1813	-2.486	8.01821
1814	-3.37035	10.2639
1815	5.62912	14.5308
1816	-1.89883	-7.38475
1817	8.99926	3.33662
1818	-3.60369	3.35214
1819	3.91601	-11.1481
1820	7.55436	-6.20319
1821	-6.17759	7.35578
1822	7.58111	13.7185
1823	13.4703	-1.54194
1824	-6.7422	14.7593
1825	-1.59068	7.40694
1826	-4.16116	-4.72941
1827	4.58143	15.5129
1828	0.246183	-2.28317
1829	7.49447	13.7929
1830	-9.98253	7.77771
1831	-1.16885	0.517898
1832	1.75048	12.0241
1833	-7.33258	13.7884
1834	-1.28951	5.29181
1835	13.1006	0.0663172
1836	-11.7569	0.157839
1837	0.548988	3.37702
1838	-5.87554	6.60968
1839	0.266401	-8.52662
1840	12.9135	-3.09728
1841	-8.339	1.84894
1842	2.40324	7.11565
1843	-6.40216	7.67473
1844	1.34687	-9.79314
1845	-7.98718	-8.00617
1846	2.95528	-10.5393
1847	3.67784	-11.7157
1848	-6.10567	2.14317
1849	1.23861	-4.31443
1850	3.06376	14.1961
1851	3.61678	-12.1658
1852	-9.4817	7.90979
1853	7.92139	13.9518
1854	-3.65426	6.64635
1855	4.17334	-1.85231
1856	-9.90433	8.60652
1857	0.207133	-8.38183
1858	4.67954	14.0863
1859	3.34243	19.1874
1860	-4.96206	2.25526
1861	-4.89339	5.05641
1862	-1.14205	-0.579343
1863	13.4938	5.95958
1864	1.22418	-9.92194
1865	-1.68661	11.397
1866	-9.90048	7.48584
1867	-0.142236	-1.33714
1868	-3.11849	-5.37082
1869	-0.933526	7.46125
1870	-1.40091	8.60868
1871	-2.65625	9.39225
1872	-5.3399	3.86167
1873	9.80645	-0.981792
1874	2.39834	-10.5588
1875	2.4372	-4.63862
1876	-4.14232	2.34601
1877	2.43401	19.0159
1878	12.4381	-1.35911
1879	12.6035	-1.41039
1880	-0.853479	7.57764
1881	4.27199	14.4776
1882	-9.27727	8.02381
1883	-6.18788	7.48197
1884	-2.27107	9.79793
1885	2.78785	-8.74198
1886	-5.6127	0.35587
1887	5.39095	-8.55668
1888	-8.53915	9.12687
1889	-1.61345	-2.3077
1890	-10.2234	6.39396
1891	0.205125	-6.59322
1892	-3.74429	-4.70246
1893	-6.09498	4.34198
1894	-3.31619	-6.8645
1895	-4.10843	2.9462
1896	-0.655477	-0.682426
1897	7.83922	7.88541
1898	-6.92561	0.9631
1899	-3.79105	9.55045
1900	1.43762	-10.1038
1901	1.15885	6.34231
1902	-3.02336	10.8671
1903	-3.63171	10.1212
1904	-4.15799	2.27076
1905	-0.0206905	-6.66289
1906	2.74677	10.449
1907	-10.181	6.51341
1908	-5.7728	1.71885
1909	8.7794	-6.15617
1910	1.24994	-7.22995
1911	13.3749	4.81431
1912	-5.43282	-3.91889
1913	4.22757	-4.04314
1914	-4.9587	-6.40348
1915	-1.80367	5.78809
1916	2.19732	18.3063
1917	-8.07552	6.66238
1918	-3.44494	5.4337
1919	2.93179	-5.83965
1920	-5.41167	11.6416
1921	-3.17975	-6.11691
1922	-3.79539	-4.89322
1923	-4.77378	12.6459
1924	5.5691	-1.92523
1925	-6.88823	2.98506
1926	3.49833	-12.2865
1927	-1.80198	0.250322
1928	-10.0145	8.62795
1929	2.44479	-9.88229
1930	3.85027	7.67459
1931	-3.28789	6.44004
1932	1.29453	-1.81294
1933	7.34247	15.036
1934	-1.15802	0.159331
1935	11.0372	-4.96681
1936	-4.97204	5.36596
1937	11.54	-4.22896
1938	11.9705	1.48796
1939	-4.36039	1.94909
1940	-5.1133	5.29878
1941	9.04296	11.3751
1942	-4.81166	0.637726
1943	1.27605	-1.90762
1944	-3.43904	6.83514
1945	-8.52081	7.66494
1946	3.60602	-3.30032
1947	1.19333	-5.27647
1948	-1.51335	11.7199
1949	0.919693	16.7002
1950	6.98588	12.0137
1951	-5.11763	0.452643
1952	5.18862	15.4127
1953	10.5953	0.40131
1954	-6.58987	1.28259
1955	3.41163	-9.00187
1956	4.49134	-6.76761
1957	-0.695768	0.795159
1958	-4.96648	-6.21122
1959	-5.6089	-5.98689
1960	0.654898	-2.38328
1961	4.8366	-0.753489
1962	3.61025	-9.52668
1963	-4.91552	11.4301
1964	-9.9512	-0.682037
1965	4.86899	12.2561
1966	-5.93191	2.36647
1967	-10.0045	6.3272
1968	5.24425	-8.58046
1969	-5.89582	2.68946
1970	4.58624	-0.698657
1971	4.56859	7.59557
1972	6.61521	12.1668
1973	-4.81124	0.603121
1974	-0.235028	-9.79356
1975	-10.2541	-6.18112
1976	-4.29948	2.13119
1977	-3.89111	6.8381
1978	-4.15864	2.45842
1979	10.2852	1.18608
1980	-6.07224	0.678599
1981	-9.0234	-6.90572
1982	-1.09453	-1.39707
1983	2.49522	6.42769
1984	-5.25849	6.22404
1985	-8.6871	7.91155
1986	-2.97565	8.53254
1987	-9.75575	2.04712
1988	4.56394	8.02208
1989	-2.1094	-1.49152
1990	-0.883921	-1.14885
1991	13.5244	4.38951
1992	-7.44289	5.45816
1993	-1.53062	9.16816
1994	2.22883	17.9148
1995	-1.22488	7.03254
1996	13.387	4.47512
1997	-1.69348	-2.37888
1998	-7.37312	6.39161
[truncated: 95,988 more rows]

## Sheet: Fig. 1B (left - heatmap)
	CCL22	CXCL11	CXCL12	CCL23	CCL25	CXCL2	CCL20	CCL16	CCL21	CCL26	CCL7	CCL8	CCL4	CCL28	CCL14	CCL15	CXCL13	CCL18	CCL27	CXCL5	CXCL6	CXCL1	CCL5	CCL11	CXCL9	CXCL3	CXCL10	CCL3	CCL24	CXCL16	CXCL8	CCL2	CCL19	CX3CL1	CCL13	CCL17
endocrine	-0.00162318	-0.00803614	-0.165265	-0.00681048	0.00607813	-0.174373	-0.0542568	-0.0434683	-0.0747648	-0.0151439	-0.00319649	-0.0270923	-0.0587343	-0.0705678	-0.0139105	-0.00616986	-0.0270075	-0.0402241	-0.00270812	-0.0396395	-0.0332601	-0.085332	-0.0593334	-0.0129685	0.00204481	-0.11751	-0.0217303	-0.0504797	-0.0137854	-0.0697137	-0.0535403	-0.0915357	-0.0597739	-0.0967894	-0.0111473	-0.0326565
fibroblast	-0.0140734	-0.00439489	-0.0516693	0.00594584	0.033845096826553345	-0.141291	-0.0495507	-0.015853	-0.0222345	0.0688053	-0.00319649	0.11605338752269745	-0.0487075	-0.132409	-0.00150013	-0.00616986	-0.0175258	-0.0448327	0.010784672573208809	-0.0401759	-0.0295674	-0.0740366	-0.0419885	0.0205506	0.00817711	-0.116567	-0.0169411	-0.0596488	-0.0129066	-0.0649867	-0.0527963	0.14148235321044922	0.0381901	0.10059915482997894	-0.00714707	-0.0269498
neuroendocrine	-0.00210435	-0.00606713	-0.165265	0.0230484	-0.000426026	-0.166751	-0.0520127	-0.0434683	-0.0787637	-0.0154573	-0.00319649	-0.0270923	-0.0612925	-0.14992	-0.0139105	-0.00616986	-0.0105417	-0.0448327	-0.0214018	-0.0440806	-0.0199102	-0.085332	-0.0605157	-0.0129685	-0.0179908	-0.120066	-0.0154582	-0.0634156	-0.0208339	-0.0697137	-0.053951	-0.0892189	-0.0562572	0.0468003	-0.0111473	-0.0155609
adipocyte	-0.0239004	-0.0182922	-0.11934	-0.0218044	0.041577719151973724	-0.13489	0.0594431	-0.0434683	-0.0653639	0.0552474	-0.00319649	0.10025522112846375	0.0829955	-0.139124	-0.0139105	-0.00616986	0.00136877	0.013716119341552258	-0.0214018	0.0904743	-0.0332601	-0.085332	-0.0605157	-0.0129685	-0.0179908	-0.113942	-0.026284	0.0498932	-0.0208339	0.081722	0.13883516192436218	-0.07142	-0.0597739	-0.0560374	-0.0111473	0.022084081545472145
neuron	-0.0239004	-0.0182922	-0.165265	-0.0218044	-0.0315558	-0.17589	-0.056184	-0.0434683	-0.0787637	-0.0299251	-0.00319649	-0.0270923	-0.0612925	-0.15601	-0.0139105	-0.00616985	0.48333224654197693	-0.0448327	-0.0214018	-0.0440806	-0.0332601	-0.0853321	-0.0605157	-0.0129685	-0.0179908	-0.120066	-0.026284	-0.0634156	-0.0208339	-0.0697137	-0.058426	-0.093258	-0.0597739	-0.102022	-0.0111473	-0.0411066
schwann	-0.0239004	-0.0182922	-0.121158	-0.0218044	0.00693536	-0.145839	-0.0419084	-0.0434683	-0.0317653	-0.0127296	-0.00319649	-0.0270923	-0.0612925	-0.0346031	-0.0139105	-0.00616986	-0.0339214	-0.0274295	-0.0214018	-0.0440806	-0.00382332	-0.0753834	-0.0274824	0.022035397589206696	-0.0179908	-0.092957	-0.026284	-0.0634156	-0.0208339	-0.0638971	-0.058426	0.00508362	-0.0264126	-0.0920803	-0.0111473	0.00371209
endo	-0.00713548	0.0106339	0.237063	0.14546974003314972	-0.00166553	0.2258857786655426	0.0017867	0.3470408320426941	0.11005571484565735	-0.0208816	0.02964	-0.00125041	-0.0526079	-0.127241	0.11810454726219177	-0.00616986	-0.000623345	-0.0351596	-0.0214018	-0.0287035	-0.0268583	-0.0612963	-0.0321791	-0.0129685	0.0254593	-0.085794	0.00472974	-0.0484807	-0.000144544	-0.0625696	-0.0385345	-0.0281852	-0.0449533	0.2626659870147705	-0.000532689	-0.0162826
epithelial	-0.0193661	0.011262130923569202	-0.0187587	-0.019785	-0.0081826	0.21612590551376343	-0.0151651	-0.0366019	-0.078319	-0.0215864	-0.00319649	-0.024898	-0.0581034	0.34567946195602417	-0.0139105	-0.00616986	-0.00406904	-0.0412151	0.00582642	-0.00176056	0.0851245	0.17219358682632446	-0.0528114	-0.0102822	-0.00842954	0.035571347922086716	-0.0218579	-0.0597175	0.015532102435827255	-0.0409423	0.0926747	0.10759629309177399	-0.0587604	-0.0130028	-0.0111473	-0.0256339
(myo)fibroblast	-0.016367	-0.00729951	0.0914837	-0.0218044	-0.00794891	-0.156248	-0.0241295	-0.0409753	0.0713614	0.012477830052375793	-0.00319649	-0.0134997	-0.0544154	-0.141935	-0.0139105	-0.00616985	0.019500168040394783	-0.0331629	0.012393061071634293	-0.0428909	-0.0268122	-0.0779615	-0.0476564	0.013773594982922077	-0.0077024	-0.114848	0.012780861929059029	-0.0557807	-0.0160542	-0.0653746	-0.0498557	-0.0277496	0.0832864	-0.0943206	0.00850957	-0.0291554
crc-carcinoma-cell	0.00803926	-0.00409014	-0.149262	-0.0218044	0.019523300230503082	0.2169848531484604	0.13071943819522858	-0.0420511	-0.0524351	-0.0144184	-0.00319649	-0.0241312	-0.0553873	0.18247289955615997	-0.0139105	0.0494779	-0.0139613	-0.0332385	-0.0147958	0.22822025418281555	0.0169107	0.1761854588985443	-0.0350334	-0.0129685	0.00933057	0.5616374611854553	0.00705011	-0.0486348	0.010173206217586994	0.15080848336219788	0.0269273	-0.0718398	-0.0493337	0.13261295855045319	-0.0111473	-0.0212043

## Sheet: Fig. 1B (right - bars)
	0	celltype
endocrine	-0.0454007	endocrine
fibroblast	-0.0153524	fibroblast
neuroendocrine	-0.0432013	neuroendocrine
adipocyte	-0.0122988	adipocyte
neuron	-0.0393283	neuron
schwann	-0.0354537	schwann
endo	0.0210255	endo
epithelial	0.011497597960341308	epithelial
(myo)fibroblast	-0.0242127	(myo)fibroblast
crc-carcinoma-cell	0.0342842	crc-carcinoma-cell

## Sheet: Fig. 1C (left - chemokines)
	CCL11	CCL13	CCL14	CCL15	CCL16	CCL17	CCL18	CCL19	CCL2	CCL20	CCL21	CCL22	CCL23	CCL24	CCL25	CCL26	CCL27	CCL28	CCL3	CCL4	CCL5	CCL7	CCL8	CX3CL1	CXCL1	CXCL10	CXCL11	CXCL12	CXCL13	CXCL16	CXCL2	CXCL3	CXCL5	CXCL6	CXCL8	CXCL9
CCL11	0.9999999999999998	-0.00343964	-0.00137678	-0.00797241	-0.00449088	0.13990540972954515	0.1392357507708375	0.40745610773615754	0.3411547101119386	0.027390239918011733	0.11025163641786477	0.0556837	-0.000146575	-0.0112573	-0.0167357	-0.00745746	-0.00356485	-0.0513652	0.0533687	0.15314984304181867	0.39150998064085246	-0.00223231	0.0496462	-0.00104352	-0.0467553	0.2915796230270691	-0.00878315	0.6664485560678624	-0.0121608	0.0421562	-0.0523168	-0.0531901	-0.0247151	-0.00215359	0.043162583232049696	0.0946799
CCL13	-0.00343964	1	-0.00159327	-0.0111664	-0.00375265	0.19882839524540272	0.3134106369630297	-0.000344847	0.00993309	-0.0312991	0.000157503	0.00496225	-0.000519569	-0.0117467	-0.0262403	-0.00037537	0.0822737	-0.0635492	0.5034397238866456	0.324376	-0.00742346	0.1780722658258018	0.00703759	-0.0362217	-0.0667401	0.059595501190089516	0.00340532	-0.00475467	-0.0205192	0.0384986	-0.0643529	-0.0665543	-0.0165042	-0.018548	0.14996434788646504	0.00313842
CCL14	-0.00137678	-0.00159327	1	-0.00337735	0.11725624730740254	-0.00580527	-0.00326969	0.000595224	0.12771984270981684	-0.0090793	0.00266737	-0.00400481	0.2153273883275818	0.00196554	-0.00891245	0.011303239692023003	-0.00141479	0.016236950610776082	0.00260449	0.000506358	0.0237273	-0.00133975	0.000843088	0.0209459	0.0366105	0.022122514337958123	0.013742705519042768	0.0402174	-0.000826405	-0.0139543	0.0212855	-0.0188416	-0.00519312	0.0593245	0.0510498	0.013069283176211343
CCL15	-0.00797241	-0.0111664	-0.00337735	1	-0.0169125	0.14717923601789426	0.00909941	-0.00580601	0.0317471	-0.09173	-0.0124964	-0.0341252	-0.00169487	-0.034782	-0.0201149	-0.027362	-0.0209504	0.19621716242510853	-0.0291634	-0.00384316	-0.0235464	-0.00757907	-0.0207265	-0.0561447	-0.132229	-0.0209445	0.0641035	-0.0150448	0.0516617	0.0556548	-0.151049	-0.163013	-0.0460725	0.2559923349244221	-0.02772	0.016073420539860002
CCL16	-0.00449088	-0.00375265	0.11725624730740254	-0.0169125	1	-0.0207971	-0.00736472	-0.00249374	0.0402297	-0.00631074	0.00316852	-0.0155702	0.14485161325041346	0.0562685	-0.0142134	0.2066075265845488	0.047873867098337325	0.00490769	0.022849719106169543	-0.0106927	0.014024207816629757	-0.00196486	-0.0061235	-0.0303194	0.0131746	-0.00124508	0.019908944165953596	0.00864342	0.017737651030052485	-0.0581039	-0.0118222	-0.0293711	-0.000944271	-0.0123913	0.021716997020474568	-0.0088864
CCL17	0.13990540972954515	0.19882839524540274	-0.00580527	0.1471792360178943	-0.0207971	1	0.16881065080691168	0.055685305881433035	0.0791468	0.12765107790637245	0.013730398003227735	0.017874845992821586	0.00146659	-0.0327543	0.00451121	-0.00293402	0.0811173	0.0650808	0.2326433955583385	0.13432207411639707	0.0685635	0.058235224431678084	-0.0116652	0.0751005	0.00276559	0.0635622	0.059336955454334574	0.10562853497143491	-0.00146658	0.17950931387193822	-0.147517	-0.110082	-0.000656007	0.0712233	0.11823770672422113	0.00936592
CCL18	0.1392357507708375	0.3134106369630297	-0.00326969	0.00909941	-0.00736472	0.16881065080691166	1	0.16278918469264123	0.17948607538455869	-0.0361653	0.078932	0.14706941651976924	0.00068829	-0.0254794	-0.0543445	-0.00161188	0.24895572683218936	-0.10818	0.738728	0.47553	0.10647551870808761	0.2074263471683899	0.015735282044100157	0.000987924	-0.124508	0.17616827990489453	0.0873419	0.1819527885228632	-0.00353096	0.14323078341083964	-0.129093	-0.137407	-0.0282197	0.0573177	0.2627070522746644	0.23872245984376997
CCL19	0.40745610773615754	-0.000344847	0.000595224	-0.00580601	-0.00249374	0.055685305881433035	0.16278918469264123	1	0.22862917426971718	0.2491097687062754	0.8849448403754336	0.28204279728946025	0.028217	-0.019525	-0.03817	-0.0148619	0.0697786	-0.0556524	0.13803624518303798	0.5351201787644986	0.7390695288326061	0.00308881	0.016699206818668398	-0.0141511	-0.0884789	0.6880809491403183	0.0464245	0.8071353647146997	0.6275731368064147	0.0619525	-0.102052	-0.110913	0.0714606	0.053107098133035206	0.0620666	0.7145799929171811
CCL2	0.3411547101119386	0.00993309	0.12771984270981684	0.0317471	0.0402297	0.0791468	0.17948607538455869	0.22862917426971718	1	0.1508920072203836	0.0799996	0.0891721	0.10634387721855662	0.11121989561422521	-0.0180795	0.052469160686043646	0.0911784	0.026646403219948732	0.09999	0.12575256909584623	0.2033417877884655	0.00639688	0.0978483	0.12529467476037368	0.18613834715096142	0.16902300390685124	0.2059779064320572	0.38875075058993147	0.041872381730139636	0.10463700527702938	-0.0956738	-0.129547	-0.0073353	0.2830736509874912	0.2982520602937749	0.1855013142060802
CCL20	0.027390239918011733	-0.0312991	-0.0090793	-0.09173	-0.00631074	0.12765107790637242	-0.0361653	0.24910976870627538	0.1508920072203836	1	0.2680410517019167	0.11481560335549518	0.0215694	-0.0594941	-0.0150983	0.016048519426089525	0.057758853914147756	0.0901823	-0.00465788	0.12259814440103042	0.22622241509002017	-0.0272546	-0.00980133	0.246471	0.3321880283024056	0.2097448380475551	0.21583216393209298	0.1854382725066967	0.12144951272826385	0.2985251530347281	-0.0248342	0.0552164	0.0291347	0.11107327694677577	0.16817957316728396	0.25041074136032937
CCL21	0.11025163641786477	0.000157503	0.00266737	-0.0124964	0.00316852	0.013730398003227734	0.078932	0.8849448403754337	0.0799996	0.2680410517019167	1	0.25320444860071767	0.0796701	-0.019432	-0.0131185	-0.0133848	0.064711	-0.0359414	0.12205644494274062	0.5082024654053475	0.6532290329540485	0.0010511	0.0130008	0.00441523	-0.0683288	0.6288827002668611	0.0469018	0.6143886541995349	0.7811620763814034	0.032108897020171744	-0.0881015	-0.0980777	0.11276940381652904	0.0504649	0.0464919	0.7651064011968148
CCL22	0.0556837	0.00496225	-0.00400481	-0.0341252	-0.0155702	0.0178748	0.14706941651976924	0.28204279728946025	0.0891721	0.11481560335549518	0.25320444860071767	0.9999999999999999	-0.000562525	-0.0470251	-0.0554662	-0.0230579	0.0218166	-0.0367575	0.12548203856542353	0.13855776962474678	0.1799608461973911	0.00742101	-0.0186366	0.0412651	-0.0282518	0.3780462811135928	0.025048204863293035	0.2579963761410467	0.17546352095966758	0.10193933871125663	-0.0584456	-0.0783189	0.0303598	0.0979773	0.0988989	0.29462627531026486
CCL23	-0.000146575	-0.000519569	0.2153273883275818	-0.00169487	0.14485161325041346	0.00146659	0.00068829	0.028217011057555367	0.1063438772185566	0.021569374221411055	0.0796701	-0.000562525	1	0.12054491253325585	-0.0110446	0.0288058	-0.00310055	0.0449536	0.00677611	0.0332669	0.022834339862109844	-0.00214839	0.0633029	0.024881167207827282	0.0373403	0.011874720640354521	0.0256296	0.0886852	0.012607693313010331	-0.00774505	0.00221757	-0.00919505	0.0216404	0.00319995	0.0591338	0.0049054
CCL24	-0.0112573	-0.0117467	0.00196554	-0.034782	0.0562685	-0.0327543	-0.0254794	-0.019525	0.11121989561422523	-0.0594941	-0.019432	-0.0470251	0.12054491253325585	1	-0.0731369	0.14481130028653735	-0.0146049	0.043899835243899066	0.016792140745723258	-0.0236841	-0.0417693	-0.0101337	-0.0241718	-0.0888762	-0.0167631	-0.030278	0.0418708	-0.0211817	0.022344239306259096	-0.107537	0.20716666260828126	0.2014087479063523	0.22748511723040513	-0.0468989	-0.00434047	-0.0224876
CCL25	-0.0167357	-0.0262403	-0.00891245	-0.0201149	-0.0142134	0.00451121	-0.0543445	-0.03817	-0.0180795	-0.0150983	-0.0131185	-0.0554662	-0.0110446	-0.0731369	1	-0.0258406	-0.00670622	-0.101774	-0.0431389	-0.0360402	0.0202929	-0.0182265	-0.00773048	0.16330560596396543	0.018797724200265077	-0.0438279	-0.0179632	-0.042118	-0.0486856	0.048208954327561455	-0.124996	-0.16058	-0.0119334	-0.0502457	0.026079968243174365	-0.0477447
CCL26	-0.00745746	-0.00037537	0.011303239692023005	-0.027362	0.20660752658454878	-0.00293402	-0.00161188	-0.0148619	0.052469160686043646	0.016048519426089525	-0.0133848	-0.0230579	0.0288058	0.14481130028653735	-0.0258406	1	0.00147824	0.029933274398485386	0.0636329	-0.00657858	-0.0207332	0.00196315	-0.0179448	-0.068085	0.030135361827642395	-0.0210758	-0.00654266	-0.0139957	-0.024684	-0.0749698	0.0456609	-0.0243546	-0.00329892	-0.022351	0.017005698696368123	-0.0181088
CCL27	-0.00356485	0.0822737	-0.00141479	-0.0209504	0.0478739	0.0811173	0.24895572683218936	0.0697786	0.0911784	0.0577589	0.064711	0.0218166	-0.00310055	-0.0146049	-0.00670622	0.00147824	0.9999999999999999	-0.0331163	0.21250104302666326	0.15951697384033056	0.019949374604314028	0.0746799	-0.00237711	0.1860136165665366	-0.0427308	0.0930441	0.2787043807038394	0.0529131	0.00471596	0.29510621374567186	-0.0739613	-0.0908192	0.15157718062119102	0.17446886908116058	0.1359390737602924	0.15111564441047343
CCL28	-0.0513652	-0.0635492	0.016236950610776082	0.19621716242510853	0.00490769	0.0650808	-0.10818	-0.0556524	0.026646403219948732	0.0901823	-0.0359414	-0.0367575	0.0449536	0.043899835243899066	-0.101774	0.0299333	-0.0331163	1	-0.0903842	-0.0580177	0.0195375	-0.04763	0.0463836	0.16360279012615106	0.20970093301468798	-0.0816662	0.11954575465734242	-0.0793295	0.00691897	0.19123616081956377	0.2323917294331257	0.0679469	0.0848803	0.291077	0.17249143387401752	-0.0528695
CCL3	0.0533687	0.5034397238866457	0.00260449	-0.0291634	0.022849719106169543	0.2326433955583385	0.7387280089928712	0.13803624518303798	0.09999	-0.00465788	0.12205644494274064	0.12548203856542353	0.00677611	0.016792140745723258	-0.0431389	0.0636329	0.21250104302666326	-0.0903842	1	0.5867639217114516	0.11654443182461706	0.3739351898539305	0.017212	0.00363387	-0.0888212	0.1982264164297411	0.0448026	0.11083892276934743	0.038270913514048065	0.1352560795880861	-0.117106	-0.13705	-0.0115524	0.011135884428221563	0.31525742223075126	0.11893217354477863
CCL4	0.15314984304181867	0.324376	0.000506358	-0.00384316	-0.0106927	0.13432207411639707	0.4755304628235429	0.5351201787644986	0.1257525690958462	0.12259814440103042	0.5082024654053475	0.13855776962474678	0.0332669	-0.0236841	-0.0360402	-0.00657858	0.15951697384033053	-0.0580177	0.5867639217114516	1	0.4620523230135793	0.13650828931986023	0.0230025	0.0434256	-0.0722968	0.3615716834817132	0.0795958	0.422088	0.32080750929416313	0.1339625415867014	-0.123806	-0.147358	0.0639668	0.0349871	0.28575844224241403	0.4674116777402259
CCL5	0.3915099806408525	-0.00742346	0.023727342394479555	-0.0235464	0.014024207816629757	0.0685635	0.10647551870808761	0.7390695288326061	0.20334178778846548	0.22622241509002017	0.6532290329540485	0.1799608461973911	0.022834339862109844	-0.0417693	0.0202929	-0.0207332	0.0199494	0.019537544320461703	0.11654443182461706	0.46205232301357935	1	-0.0107748	0.0482281	0.2373063145534187	0.012187046635036692	0.539297	0.2096547591269495	0.6673024701115228	0.4528837873001957	0.2150669884746326	-0.152327	-0.186123	0.14034628165108842	0.0807394	0.11329844835826659	0.6007567306174625
CCL7	-0.00223231	0.17807226582580177	-0.00133975	-0.00757907	-0.00196486	0.058235224431678084	0.2074263471683899	0.00308881	0.00639688	-0.0272546	0.0010511	0.00742101	-0.00214839	-0.0101337	-0.0182265	0.00196315	0.0746799	-0.04763	0.3739351898539305	0.13650828931986025	-0.0107748	1	-0.00182098	-0.0298578	-0.0446017	0.075738	0.00410405	-0.00419619	-0.0143748	0.0217991	-0.02754	-0.0307027	-0.0193541	-0.0147543	0.12522812403355135	-0.00395742
CCL8	0.0496462	0.00703759	0.000843088	-0.0207265	-0.0061235	-0.0116652	0.015735282044100157	0.016699206818668398	0.0978483	-0.00980133	0.013000781146752112	-0.0186366	0.0633029	-0.0241718	-0.00773048	-0.0179448	-0.00237711	0.0463836	0.017212	0.023002534086787794	0.0482281	-0.00182098	1	0.12327250287887433	-0.0348056	0.0165218	0.00032208	0.059020981758452454	-0.0188451	-0.00180063	-0.0723045	-0.106427	-0.0196041	-0.0284857	0.00257466	-0.00813114
CX3CL1	-0.00104352	-0.0362217	0.0209459	-0.0561447	-0.0303194	0.0751005	0.000987924	-0.0141511	0.12529467476037365	0.246471	0.00441523	0.041265050828728396	0.0248812	-0.0888762	0.16330560596396543	-0.068085	0.18601361656653662	0.16360279012615106	0.00363387	0.0434256	0.2373063145534187	-0.0298578	0.12327250287887434	1	0.2651422695640946	0.060693134395841515	0.33650404637672277	0.00389733	-0.054796	0.7344819014780029	-0.199647	-0.251765	0.3176350264067047	0.3373563038882341	0.1759265731738246	0.0763007
CXCL1	-0.0467553	-0.0667401	0.0366105	-0.132229	0.0131746	0.00276559	-0.124508	-0.0884789	0.18613834715096142	0.3321880283024056	-0.0683288	-0.0282518	0.0373403	-0.0167631	0.018797724200265077	0.030135361827642395	-0.0427308	0.20970093301468798	-0.0888212	-0.0722968	0.012187046635036692	-0.0446017	-0.0348056	0.2651422695640946	0.9999999999999999	-0.0842549	0.12215535629957995	-0.0992372	-0.0493973	0.19575404413545813	0.12760415053179275	0.16543049823750453	0.0520325	0.19292912023437592	0.3607599777201303	-0.0769854
CXCL10	0.29157962302706913	0.059595501190089516	0.022122514337958123	-0.0209445	-0.00124508	0.0635622	0.17616827990489453	0.6880809491403183	0.16902300390685124	0.2097448380475551	0.6288827002668611	0.3780462811135928	0.0118747	-0.030278	-0.0438279	-0.0210758	0.0930441	-0.0816662	0.1982264164297411	0.36157168348171326	0.539297	0.075738	0.0165218	0.060693134395841515	-0.0842549	1	0.19455733861741192	0.5657758238556426	0.45129311558334423	0.16802722917660287	-0.125212	-0.134734	0.1359839706534551	0.0655343	0.13259591297275328	0.5861895890665486
CXCL11	-0.00878315	0.00340532	0.013742705519042768	0.0641035	0.019908944165953596	0.059336955454334574	0.0873419	0.0464245	0.20597790643205724	0.21583216393209295	0.0469018	0.025048204863293035	0.025629603659873417	0.0418708	-0.0179632	-0.00654266	0.2787043807038394	0.1195457546573424	0.044802566640826214	0.0795958	0.2096547591269495	0.00410405	0.00032208	0.33650404637672277	0.12215535629957995	0.19455733861741192	1	0.058971274906297395	0.053813007168446246	0.4131237581630703	-0.0630265	-0.124382	0.28460238920648384	0.3748629791300415	0.19968000754174242	0.32278345084074034
CXCL12	0.6664485560678624	-0.00475467	0.0402174	-0.0150448	0.00864342	0.10562853497143491	0.18195278852286323	0.8071353647146997	0.38875075058993147	0.1854382725066967	0.6143886541995349	0.2579963761410467	0.0886852	-0.0211817	-0.042118	-0.0139957	0.0529131	-0.0793295	0.11083892276934743	0.422088	0.6673024701115228	-0.00419619	0.059020981758452454	0.00389733	-0.0992372	0.5657758238556426	0.0589713	1	0.3709920335813508	0.0851096	-0.0949369	-0.110792	0.0344778	0.0934047	0.0740096	0.5627724109305239
CXCL13	-0.0121608	-0.0205192	-0.000826405	0.0516617	0.0177377	-0.00146658	-0.00353096	0.6275731368064147	0.041872381730139636	0.12144951272826386	0.7811620763814034	0.17546352095966758	0.0126077	0.022344239306259096	-0.0486856	-0.024684	0.00471596	0.00691897	0.0382709	0.32080750929416313	0.45288378730019574	-0.0143748	-0.0188451	-0.054796	-0.0493973	0.45129311558334423	0.053813	0.3709920335813508	1	-0.0451607	0.023130120739484224	0.030148807170553724	0.15639638435657333	0.00581185	-0.0083589	0.6156945357284852
CXCL16	0.0421562	0.0384986	-0.0139543	0.0556548	-0.0581039	0.17950931387193822	0.14323078341083964	0.0619525	0.10463700527702938	0.2985251530347281	0.032108897020171744	0.10193933871125663	-0.00774505	-0.107537	0.048208954327561455	-0.0749698	0.29510621374567186	0.19123616081956377	0.13525607958808608	0.13396254158670137	0.21506698847463263	0.0217991	-0.00180063	0.7344819014780029	0.1957540441354581	0.16802722917660287	0.41312375816307023	0.0851096	-0.0451607	1	-0.159017	-0.183093	0.32435994154186587	0.435603	0.16176493638038617	0.16635932304583204
CXCL2	-0.0523168	-0.0643529	0.0212855	-0.151049	-0.0118222	-0.147517	-0.129093	-0.102052	-0.0956738	-0.0248342	-0.0881015	-0.0584456	0.00221757	0.2071666626082813	-0.124996	0.0456609	-0.0739613	0.2323917294331257	-0.117106	-0.123806	-0.152327	-0.02754	-0.0723045	-0.199647	0.12760415053179275	-0.125212	-0.0630265	-0.0949369	0.023130120739484228	-0.159017	1	0.8060619803967534	0.3508239636475626	-0.112367	-0.0718352	-0.124389
CXCL3	-0.0531901	-0.0665543	-0.0188416	-0.163013	-0.0293711	-0.110082	-0.137407	-0.110913	-0.129547	0.0552164	-0.0980777	-0.0783189	-0.00919505	0.2014087479063523	-0.16058	-0.0243546	-0.0908192	0.0679469	-0.13705	-0.147358	-0.186123	-0.0307027	-0.106427	-0.251765	0.16543049823750453	-0.134734	-0.124382	-0.110792	0.0301488	-0.183093	0.8060619803967534	1	0.19626442717553677	-0.227011	-0.147177	-0.142602
CXCL5	-0.0247151	-0.0165042	-0.00519312	-0.0460725	-0.000944271	-0.000656007	-0.0282197	0.0714606	-0.0073353	0.0291347	0.11276940381652904	0.030359788110456698	0.0216404	0.2274851172304051	-0.0119334	-0.00329892	0.15157718062119102	0.0848803	-0.0115524	0.0639668	0.1403462816510884	-0.0193541	-0.0196041	0.3176350264067047	0.0520325	0.1359839706534551	0.28460238920648384	0.0344778	0.15639638435657333	0.32435994154186587	0.3508239636475626	0.19626442717553677	0.9999999999999998	0.2869073638626473	0.20398912049779896	0.13064951207004968
CXCL6	-0.00215359	-0.018548	0.059324494052172494	0.2559923349244221	-0.0123913	0.0712233	0.0573177	0.0531071	0.2830736509874912	0.11107327694677575	0.0504649	0.0979773	0.00319995	-0.0468989	-0.0502457	-0.022351	0.17446886908116058	0.29107651855791694	0.011135884428221565	0.0349871	0.0807394	-0.0147543	-0.0284857	0.3373563038882341	0.1929291202343759	0.0655343	0.3748629791300415	0.0934047	0.00581185	0.435603	-0.112367	-0.227011	0.28690736386264737	1	0.3292330427069727	0.15719689293781203
CXCL8	0.043162583232049696	0.14996434788646504	0.0510498	-0.02772	0.021716997020474565	0.11823770672422113	0.26270705227466434	0.0620666	0.2982520602937749	0.16818	0.0464919	0.0988989	0.0591338	-0.00434047	0.02608	0.017005698696368123	0.1359390737602924	0.17249143387401755	0.31525742223075126	0.28575844224241403	0.11329844835826658	0.12522812403355135	0.00257466	0.17592657317382462	0.3607599777201303	0.13259591297275328	0.19968000754174242	0.0740096	-0.0083589	0.16176493638038617	-0.0718352	-0.147177	0.203989	0.3292330427069727	1	0.0848632
CXCL9	0.0946799	0.00313842	0.013069283176211343	0.016073420539860002	-0.0088864	0.00936592	0.238722	0.71458	0.18550131420608024	0.25041074136032937	0.7651064011968148	0.29462627531026486	0.0049054	-0.0224876	-0.0477447	-0.0181088	0.1511156444104734	-0.0528695	0.11893217354477863	0.4674116777402259	0.6007567306174625	-0.00395742	-0.00813114	0.0763007	-0.0769854	0.5861895890665486	0.32278345084074034	0.5627724109305239	0.6156945357284853	0.16635932304583204	-0.124389	-0.142602	0.1306495120700497	0.15719689293781203	0.0848632	1

## Sheet: Fig. 1C (right - receptors)
	CCR3	CCR5	CXCR5	CCR8	CXCR1	CD4	CXCR6	CCR4	CCR6	CCR9	ACKR1	ACKR4	CCR1	CX3CR1	HRH4	CCR2	CCR7	ACKR3	ACKR2	CCRL2	CXCR3	SDC4	CCR10	SDC1	CXCR4	CXCR2	SDC2	ITGB1
CCR3	1	0.0102168	0.0231346	0.0770615	0.0478333	0.4013180030714946	0.054797842814878255	-0.0655097	0.0796102	0.13935324394262363	0.0999009	0.0914228	0.0695423	0.00736766	0.13774901241860127	0.17330203748278883	0.2284492981115771	-0.095938	0.22478625945563474	-0.12902	0.5825022949174012	-0.0643991	0.0873929	0.4340980934946195	0.3181776800975719	-0.000392632	-0.0988826	0.023227996762189864
CCR5	0.0102168	1	-0.0637359	0.13900767410875148	-0.0407368	-0.161131	0.5970919805337254	0.24267245155262984	0.22131071141107933	0.319532	0.0534855	0.12385876435723168	-0.130332	-0.00701057	0.13591992926269375	0.0934918	-0.0465489	-0.122119	0.0506845	-0.106226	-0.0321851	-0.0997088	-0.097436	-0.126325	0.24205919818852334	-0.0478382	-0.175671	0.10928678972908386
CXCR5	0.0231346	-0.0637359	1	0.0975325	-0.0388546	-0.0289976	-0.042818	0.00337081	0.6747049624125825	0.033788765678159305	0.061902415522661326	0.3263422575473218	-0.191351	-0.0626169	0.11928541613980685	-0.0110256	0.3975954492008186	-0.175065	0.00786265	-0.196478	0.0809199	-0.183536	0.018789452344297488	0.0835115	0.10238108290202648	-0.0483495	-0.243521	-0.0455951
CCR8	0.0770615	0.13900767410875148	0.0975325	0.9999999999999999	-0.0361551	0.0881524	0.0733011	0.23590740232722962	0.1396359833790502	0.16656637560950655	0.035643	0.0902185	-0.195386	0.0674081	0.1780270817814569	-0.0102167	0.31225974130332135	-0.151999	-0.0367603	-0.170093	0.00296092	-0.161558	0.0583446	0.026732440265861124	0.0374734	-0.0407327	-0.238238	-0.0848465
CXCR1	0.0478333	-0.0407368	-0.0388546	-0.0361551	1	-0.0805329	-0.0382238	-0.0406208	-0.000741247	-0.0220867	-0.0210471	-0.0335908	0.0783108	-0.0303575	0.014230483562473103	0.11649795853850087	-0.0487741	-0.0318662	-0.00741329	-0.0446806	0.013507253649350643	-0.045332	-0.0441377	-0.0278913	-0.0243878	0.7565149055152804	-0.05116	-0.0558196
CD4	0.4013180030714946	-0.161131	-0.0289976	0.0881524	-0.0805329	1	-0.16311	-0.101746	-0.0547426	-0.04534	0.1449188783311075	0.041443052388463325	0.11316144684127218	0.1741125025028079	0.18334562129010373	0.17297574383017597	0.4565774383567663	-0.0724447	0.15363905380691045	-0.119505	0.23300622060905044	-0.069998	0.2830096479562117	0.3413593112672939	0.1848483023938234	-0.0872167	-0.0741393	0.0424972
CXCR6	0.0547978	0.5970919805337254	-0.042818	0.0733011	-0.0382238	-0.16311	1	0.13973742890815216	0.3512799828856475	0.4383036014224438	0.0562793	0.2241752975969759	-0.164851	-0.056172	0.17512339770489052	0.0652732	-0.0234853	-0.196305	0.095765	-0.197607	-0.0225538	-0.203334	-0.0802016	-0.0881827	0.40583265582530215	-0.0271775	-0.288933	-0.0615869
CCR4	-0.0655097	0.24267245155262984	0.00337081	0.23590740232722962	-0.0406208	-0.101746	0.13973742890815216	1	0.033779286806245014	0.0697543	-0.0030936	-0.0370521	-0.229486	-0.0740421	-0.0470529	0.0660196	0.15303644117895066	-0.178566	-0.0201196	-0.216644	-0.0700125	-0.170429	0.0427535	-0.0598751	-0.0358948	-0.0506272	-0.271521	-0.169689
CCR6	0.0796102	0.2213107114110793	0.6747049624125825	0.1396359833790502	-0.000741247	-0.0547426	0.3512799828856475	0.033779286806245014	0.9999999999999998	0.2869379892754622	0.11500343835307333	0.3435535249239378	-0.241737	-0.0167564	0.14718288579768254	0.14410239290957097	0.29001023017026945	-0.259912	0.0314359	-0.300166	0.12328915171266766	-0.299226	-0.0151838	0.0382999	0.38160599073776225	-0.0445667	-0.377912	-0.101191
CCR9	0.13935324394262363	0.319532	0.033788765678159305	0.16656637560950655	-0.0220867	-0.04534	0.4383036014224438	0.0697543	0.28693798927546227	1	0.1505120666564197	0.17046016962616822	-0.153506	0.0316719	0.1060292479306932	0.043723207042332964	0.026894927114718123	-0.146266	0.11622354225581452	-0.123007	0.0968719	-0.161328	0.00697338	0.022011816047846366	0.23926211987877832	-0.0201182	-0.212804	0.016344859672747243
ACKR1	0.0999009	0.0534855	0.061902415522661326	0.035643	-0.0210471	0.14491887833110753	0.0562793	-0.0030936	0.11500343835307333	0.1505120666564197	1	0.0617181	-0.0564873	-0.00847118	0.0638345	-0.00467574	0.10367491868590203	-0.0716431	0.00182478	-0.0800251	0.0806768	-0.00498998	-0.0189471	0.207742	0.15441266779499976	-0.0184165	-0.0858622	-0.0233109
ACKR4	0.0914228	0.12385876435723167	0.3263422575473218	0.0902185	-0.0335908	0.0414431	0.2241752975969759	-0.0370521	0.3435535249239378	0.17046016962616825	0.0617181	0.9999999999999999	-0.138106	0.0264905	0.14115581800488997	0.0124226	0.2237393810362185	-0.0792791	0.15925421617844124	-0.0414383	0.15299952750611343	-0.0557482	-0.0492852	-0.0149003	-0.00276604	-0.0604385	-0.0481342	0.10946758661485163
CCR1	0.0695423	-0.130332	-0.191351	-0.195386	0.0783108	0.11316144684127218	-0.164851	-0.229486	-0.241737	-0.153506	-0.0564873	-0.138106	0.9999999999999998	0.00520018	0.0395103	0.0762446	-0.300343	0.23317135306628842	0.00117954	0.23763720464477484	-0.0778591	0.37055929172366614	-0.101419	-0.0239616	-0.26834	-0.0176917	0.4158976494240511	0.3369826181087024
CX3CR1	0.00736766	-0.00701057	-0.0626169	0.0674081	-0.0303575	0.17411250250280788	-0.056172	-0.0740421	-0.0167564	0.0316719	-0.00847118	0.0264905	0.00520018	1	0.00895634	0.19631676816576868	-0.00173888	-0.0378434	0.011850578415722266	-0.0754843	0.031176560717621236	-0.0890548	-0.0251882	0.0502435	0.021342450526999974	-0.0359403	-0.129454	0.1685970859665802
HRH4	0.13774901241860127	0.13591992926269378	0.11928541613980684	0.17802708178145693	0.014230483562473105	0.18334562129010373	0.1751233977048905	-0.0470529	0.14718288579768254	0.10602924793069321	0.0638345	0.141156	0.0395103	0.00895634	0.9999999999999999	0.10484387307594487	0.0883316	-0.0875452	0.10990912823971984	-0.0412797	0.10049580886699146	-0.0588697	-0.0277042	0.0694766	0.0740758	0.0783026	-0.0778569	0.040189798810543714
CCR2	0.1733020374827888	0.0934918	-0.0110256	-0.0102167	0.11649795853850085	0.17297574383017597	0.0652732	0.0660196	0.14410239290957097	0.043723207042332964	-0.00467574	0.012422553221305631	0.0762446	0.1963167681657687	0.10484387307594487	1	0.0467085	-0.123014	0.0749431	-0.206277	0.076004	-0.1905	0.023554460373190127	0.11226290996047317	0.21973632829285877	0.039803	-0.205308	-0.0307003
CCR7	0.2284492981115771	-0.0465489	0.3975954492008186	0.31225974130332135	-0.0487741	0.45657743835676623	-0.0234853	0.15303644117895068	0.29001023017026945	0.026894927114718126	0.10367491868590202	0.2237393810362185	-0.300343	-0.00173888	0.0883316	0.0467085	1	-0.265929	-0.0196566	-0.29685	0.0310646	-0.25548	0.3122703360788851	0.2686152498927733	0.2903924207827731	-0.0522372	-0.360937	-0.128802
ACKR3	-0.095938	-0.122119	-0.175065	-0.151999	-0.0318662	-0.0724447	-0.196305	-0.178566	-0.259912	-0.146266	-0.0716431	-0.0792791	0.2331713530662884	-0.0378434	-0.0875452	-0.123014	-0.265929	1	-0.0403128	0.5407135124958442	-0.105183	0.620906	-0.0288213	-0.106392	-0.251	-0.0451687	0.7288343776786093	0.5661770467092354
ACKR2	0.2247862594556347	0.0506845	0.00786265	-0.0367603	-0.00741329	0.15363905380691045	0.095765	-0.0201196	0.0314359	0.11622354225581452	0.00182478	0.15925421617844124	0.00117954	0.011850578415722266	0.10990912823971982	0.0749431	-0.0196566	-0.0403128	1	-0.0226685	0.4288912432854936	-0.0460101	0.024247357273782622	0.019513576118108705	-0.0290782	-0.0171972	-0.0241119	0.0416973
CCRL2	-0.12902	-0.106226	-0.196478	-0.170093	-0.0446806	-0.119505	-0.197607	-0.216644	-0.300166	-0.123007	-0.0800251	-0.0414383	0.23763720464477484	-0.0754843	-0.0412797	-0.206277	-0.29685	0.5407135124958442	-0.0226685	1	-0.127812	0.589513	0.020037995041157174	-0.127204	-0.189255	-0.0539728	0.6917026029646877	0.4883075896395327
CXCR3	0.5825022949174012	-0.0321851	0.0809199	0.00296092	0.013507253649350643	0.23300622060905044	-0.0225538	-0.0700125	0.12328915171266766	0.0968719	0.0806768	0.15299952750611343	-0.0778591	0.031176560717621232	0.10049580886699146	0.076004	0.0310646	-0.105183	0.4288912432854936	-0.127812	1	-0.108722	0.022727561312099936	0.20858054152943742	0.1378276264291917	0.00506421	-0.140877	-0.0911945
SDC4	-0.0643991	-0.0997088	-0.183536	-0.161558	-0.045332	-0.069998	-0.203334	-0.170429	-0.299226	-0.161328	-0.00498998	-0.0557482	0.37055929172366614	-0.0890548	-0.0588697	-0.1905	-0.25548	0.620906	-0.0460101	0.5895133516093861	-0.108722	1	-0.0878332	-0.0512164	-0.28489	-0.0687443	0.7821473625878578	0.5869111233362039
CCR10	0.0873929	-0.097436	0.018789452344297488	0.0583446	-0.0441377	0.2830096479562117	-0.0802016	0.0427535	-0.0151838	0.00697338	-0.0189471	-0.0492852	-0.101419	-0.0251882	-0.0277042	0.023554460373190127	0.3122703360788851	-0.0288213	0.024247357273782622	0.020037995041157174	0.0227276	-0.0878332	1	0.1877246118164814	0.0952362	-0.0499858	-0.0664512	-0.0555054
SDC1	0.43409809349461953	-0.126325	0.0835115	0.026732440265861124	-0.0278913	0.3413593112672939	-0.0881827	-0.0598751	0.0382999	0.022011816047846366	0.207742	-0.0149003	-0.0239616	0.0502435	0.0694766	0.11226290996047314	0.2686152498927733	-0.106392	0.019513576118108705	-0.127204	0.20858054152943742	-0.0512164	0.18772461181648142	1	0.32119200153456495	-0.00836606	-0.123766	-0.0484404
CXCR4	0.3181776800975719	0.24205919818852334	0.10238108290202648	0.0374734	-0.0243878	0.1848483023938234	0.4058326558253021	-0.0358948	0.38160599073776225	0.23926211987877832	0.15441266779499976	-0.00276604	-0.26834	0.021342450526999974	0.0740758	0.21973632829285875	0.2903924207827731	-0.251	-0.0290782	-0.189255	0.1378276264291917	-0.28489	0.0952362	0.32119200153456495	1	0.00827438	-0.381848	-0.208326
CXCR2	-0.000392632	-0.0478382	-0.0483495	-0.0407327	0.7565149055152804	-0.0872167	-0.0271775	-0.0506272	-0.0445667	-0.0201182	-0.0184165	-0.0604385	-0.0176917	-0.0359403	0.0783026	0.039803	-0.0522372	-0.0451687	-0.0171972	-0.0539728	0.00506421	-0.0687443	-0.0499858	-0.00836606	0.00827438	1	-0.0808866	-0.098279
SDC2	-0.0988826	-0.175671	-0.243521	-0.238238	-0.05116	-0.0741393	-0.288933	-0.271521	-0.377912	-0.212804	-0.0858622	-0.0481342	0.4158976494240511	-0.129454	-0.0778569	-0.205308	-0.360937	0.7288343776786093	-0.0241119	0.6917026029646876	-0.140877	0.7821473625878578	-0.0664512	-0.123766	-0.381848	-0.0808866	0.9999999999999999	0.6677977646298665
ITGB1	0.023227996762189864	0.10928678972908386	-0.0455951	-0.0848465	-0.0558196	0.0424972	-0.0615869	-0.169689	-0.101191	0.016344859672747243	-0.0233109	0.10946758661485163	0.33698261810870234	0.1685970859665802	0.0401898	-0.0307003	-0.128802	0.5661770467092354	0.0416973	0.48830758963953275	-0.0911945	0.5869111233362039	-0.0555054	-0.0484404	-0.208326	-0.098279	0.6677977646298665	1

## Sheet: Fig. 1D (frct. expressing)
	score_crc_nonzscored_0	score_crc_nonzscored_1	score_crc_nonzscored_2	score_crc_nonzscored_4
T1	0.013136288998357963	0.026272577996715927	0.00164204	0.16420361247947454
T2	0	0	0	0.1111111111111111
T3	0.000822199	0.13771839671120248	0	0.0898253
T4	0.021739130434782608	0.41304347826086957	0.043478260869565216	0.3695652173913043
T5	0.012622720897615708	0.0666199	0.00210379	0.20687237026647967
T6	0.00666223	0.0393071	0	0.10193204530313124
T7	0.0941176	0.15294117647058825	0	0.35294117647058826
T8	0.7428571428571429	0	0	0.11428571428571428
T9	0	0	0	0
T10	0	0	0	0.25
T11	0	0.0606061	0	0.30303030303030304
T12	0.00996933	0.37346625766871167	0	0.1388036809815951
T13	0.16666666666666666	0.16666666666666666	0.3333333333333333	0
T14	0	0.0584795	0.00292398	0.13450292397660818
T15	0	0.3333333333333333	0.025641	0.5128205128205128
T16	0.20833333333333334	0.125	0.041666666666666664	0.0833333
T17	0.010989	0.0494505	0.032967	0.0824176
T18	0.015384615384615385	0.046153846153846156	0	0.26153846153846155
T19	0	0.17	0.01	0.38
T20	0.017142857142857144	0.0514286	0	0.0514286
T21	0	0	0	0

## Sheet: Fig. 1D (mean expression)
	score_crc_nonzscored_0	score_crc_nonzscored_1	score_crc_nonzscored_2	score_crc_nonzscored_4
T1	0.031168073441037555	0.25779584611365075	0.0837206	0.6631675839977572
T2	0.013977123713751555	0.1709342821320861	0.0715248	0.4574771942734023
T3	0.027686975021393664	0.852772	0.0837911	0.7046869845637864
T4	0.0289302	0.9228435774768741	0.1689707579983453	0.7637720168824209
T5	0.025094155625376324	0.34805696941522485	0.0741259	0.6571223150314577
T6	0.025995973535909475	0.28209710656764153	0.0698451	0.47473897377909186
T7	0.11032382791414029	0.5613274508040985	0.042199	0.9927359823419711
T8	1	0.21054368916968264	0	0.3202186570357991
T9	0.0241836	0.2221421390605595	0.0884643	0.4322835480866862
T10	0.00806848	0.15817492528597027	0.031726449150725186	0.6950517806107458
T11	0.019278327896302665	0.1821849622314114	0.0760235	0.7190895329867735
T12	0.028665265720258862	1	0.0792132	0.5437543049598954
T13	0.0442949	0.283112	1	0.22802573049128816
T14	0.017151330789700513	0.18616525696270636	0.0754534	0.515621
T15	0.016694968763829875	0.9060685720806189	0.1881006920918914	1
T16	0.1814243893820734	0.6039867452235446	0.30116627979490496	0.4729009497843249
T17	0.0323908	0.486754	0.28540635210134613	0.6120383429492784
T18	0.0258308	0.19574443111346354	0.0733986	0.6221634887210116
T19	0.016339110682658014	0.3758315291728812	0.1472789777573018	0.953644
T20	0.027979368979517593	0.5342902687611505	0.0693674	0.5471010503114618
T21	0	0	0.041242	0

## Sheet: Fig. 1E (frct. expressing)
	receptor_mod_scoregenes_0	receptor_mod_scoregenes_1	receptor_mod_scoregenes_2	receptor_mod_scoregenes_3	receptor_mod_scoregenes_4	receptor_mod_scoregenes_5	receptor_mod_scoregenes_6
B	0.0835073	0	0.00835073	0.2045929018789144	0.3068893528183716	0	0.2860125260960334
CD4-T	0.0611111	0.0015873	0.00634921	0.48095238095238096	0.0833333	0.020634920634920634	0.1984126984126984
CD56bright-NK	0.11392405063291139	0	0.012658227848101266	0.0759494	0.0253165	0	0.189873
CD56dim-NK	0.125	0	0.075	0.05	0	0	0.025
CD8-T	0.0718263	0.00167038	0.00723831	0.0835189	0.064588	0.018374164810690423	0.267261
DC	0.17567567567567569	0.0045045	0.013513513513513514	0.5495495495495496	0.0990991	0	0.24324324324324326
Mac	0.32972972972972975	0.000579151	0.00810811	0.12007722007722008	0.0169884	0	0.14671814671814673
Treg	0.11214953271028037	0	0.018691588785046728	0.18691588785046728	0.102804	0.0934579	0.14018691588785046
gran	0.0526316	0.3157894736842105	0	0.013157894736842105	0.0263158	0	0.14473684210526316
mast	0.0684932	0.0136986	0	0.0684932	0.0136986	0	0.0684932
mono	0.24817518248175183	0.00729927	0.0170316	0.31386861313868614	0.00973236	0	0.15571776155717762
plasma	0.21621621621621623	0.027027	0	0.40540540540540543	0.0540541	0	0.35135135135135137

## Sheet: Fig. 1E (mean expression)
	receptor_mod_scoregenes_0	receptor_mod_scoregenes_1	receptor_mod_scoregenes_2	receptor_mod_scoregenes_3	receptor_mod_scoregenes_4	receptor_mod_scoregenes_5	receptor_mod_scoregenes_6
B	0	0.00486216	0.18954516319921555	0.091665	1	0.0561498	0.6062290781597537
CD4-T	0.11364830011587511	0.011083707205174227	0.20099110923618274	0.9205027567330236	0.34089572646538163	0.29980734652735536	0.6260635784738103
CD56bright-NK	0.15306650832817878	0.00629515	0.2127345664174088	0	0	0.0337438	0.29110420328227954
CD56dim-NK	0.40410130716224724	0	1	0.0518	0.0823769	0.1008978027525965	0
CD8-T	0.31534926433492394	0.0137514	0.2523173261894867	0.1521802791871784	0.3670153844133399	0.3806257535928627	1
DC	0.2894611475473915	0.00142306	0.14261624218640725	1	0.32050635224888513	0.0491224	0.45285231510923685
Mac	1	0.010414195485072058	0.23397664508282953	0.14852672928341443	0.12953856043326545	0.10917563174447473	0.2586320749094455
Treg	0.33160187189838114	0.0119818	0.3934194592471763	0.29029649578099315	0.5087225086843113	1	0.3509621115202753
gran	0.4476505430439408	1	0.0853043	0.122469	0.2594200005525363	0.13256695108040917	0.781206
mast	0.1525472930489698	0.021247552428410255	0.0690132	0.0655341	0.0495333	0.022710556487940604	0.0340533
mono	0.5342460295590414	0.0226931	0.31377610508338755	0.33764099264488523	0.046617292708831595	0.0765889	0.11605722511483595
plasma	0.20295141727131294	0.0203091	0	0.45588017597297675	0.0393395	0	0.6356115071264571

## Sheet: Fig. 1F
	score	variable	value	pval	1/pval	log(1/pval+1)
0	dummy2	dummy2	0	0	0	0
Mac-X-score_crc_0	score_crc_0	Mac	0.26856457263403055	0.23914035869600975	4.181644643559221	0.621347
Mac-X-score_crc_1	score_crc_1	Mac	0.15635262099882086	0.4985293246552027	2.0059000555115367	0.3023092903887067
Mac-X-score_crc_2	score_crc_2	Mac	0.39752500225255166	0.0743394	13.451813577258521	1.1287808399889454
Mac-X-score_crc_4	score_crc_4	Mac	0.6337662337662338	0.00203697	490.9245918559304	2.691014787732028
CD8-T-X-score_crc_0	score_crc_0	CD8-T	0.10465127615170154	0.6516653846244006	1.5345298731439732	0.1859753473884357
CD8-T-X-score_crc_1	score_crc_1	CD8-T	-0.14351	0.534863	1.8696391352410189	0.2717577901208729
CD8-T-X-score_crc_2	score_crc_2	CD8-T	0.078432	0.7354135555826085	1.3597791234726169	0.1334683692176757
CD8-T-X-score_crc_4	score_crc_4	CD8-T	0.22886885410853175	0.31832079900752347	3.141484952029054	0.49713498375070125
DC-X-score_crc_0	score_crc_0	DC	0.19738025502029782	0.391109	2.5568289915979503	0.407702
DC-X-score_crc_1	score_crc_1	DC	0.15133753701224448	0.5125722001354174	1.9509446664017445	0.29024495190749944
DC-X-score_crc_2	score_crc_2	DC	0.1627463494577099	0.4809029244150481	2.079421748612491	0.3179425819333532
DC-X-score_crc_4	score_crc_4	DC	0.46944122916579517	0.031791817218609845	31.454634792459554	1.4976846471258467
mono-X-score_crc_0	score_crc_0	mono	0.014648189051009336	0.9497512750527022	1.0529072466309766	0.022390114727197288
mono-X-score_crc_1	score_crc_1	mono	-0.0498363	0.830136	1.2046218987392074	0.0808508
mono-X-score_crc_2	score_crc_2	mono	-0.00722734	0.9751961425711319	1.0254347370196442	0.010908025256148084
mono-X-score_crc_4	score_crc_4	mono	0.2143836641025609	0.35072412222283045	2.851243859881004	0.4550343630378239
CD56dim-NK-X-score_crc_0	score_crc_0	CD56dim-NK	0.22457245020615255	0.3277376743838213	3.051220772467179	0.4844736323541206
CD56dim-NK-X-score_crc_1	score_crc_1	CD56dim-NK	0.1587544726975946	0.4918710911523476	2.033053005122168	0.3081487015755617
CD56dim-NK-X-score_crc_2	score_crc_2	CD56dim-NK	0.367757	0.10097501443149744	9.903440030488047	0.995786
CD56dim-NK-X-score_crc_4	score_crc_4	CD56dim-NK	0.31782885646381687	0.16031641162675747	6.237664565048784	0.7950220165472489
CD56bright-NK-X-score_crc_0	score_crc_0	CD56bright-NK	-0.338583	0.13327083498635095	7.503517180652585	0.8752648812712762
CD56bright-NK-X-score_crc_1	score_crc_1	CD56bright-NK	-0.352895	0.11662036738772874	8.574831501561741	0.933226
CD56bright-NK-X-score_crc_2	score_crc_2	CD56bright-NK	-0.307698	0.1748123203382342	5.720420609171928	0.7574279626263558
CD56bright-NK-X-score_crc_4	score_crc_4	CD56bright-NK	0.2029690733862231	0.3775588726637573	2.64859	0.4230153193209137
CD4-T-X-score_crc_0	score_crc_0	CD4-T	0.18200516118298565	0.4297557925455493	2.3269029000790287	0.3667782608803185
CD4-T-X-score_crc_1	score_crc_1	CD4-T	0.0952256	0.6813709318081727	1.4676293826422455	0.16661639795421027
CD4-T-X-score_crc_2	score_crc_2	CD4-T	0.20337144904283896	0.3765936576542046	2.6553819472929594	0.42412699836336726
CD4-T-X-score_crc_4	score_crc_4	CD4-T	0.32974263702227835	0.14436280895339548	6.926991842634685	0.8405446762031981
plasma-X-score_crc_0	score_crc_0	plasma	0.2821312591237675	0.21531508556172693	4.644356420225456	0.6669255412554796
plasma-X-score_crc_1	score_crc_1	plasma	0.0822707	0.7229431974552759	1.3832345383703037	0.14089582442171336
plasma-X-score_crc_2	score_crc_2	plasma	0.1477563820137784	0.5227143617721699	1.9130907301067417	0.28173556733535116
plasma-X-score_crc_4	score_crc_4	plasma	-0.11991	0.6046501615391582	1.653848892481009	0.21849582676454857
Treg-X-score_crc_0	score_crc_0	Treg	0.22790149236555254	0.32042672230856467	3.1208383395596435	0.49427127265265647
Treg-X-score_crc_1	score_crc_1	Treg	0.12897464196689085	0.5774038058559955	1.7318902124614675	0.23852035786989736
Treg-X-score_crc_2	score_crc_2	Treg	0.1681645924915933	0.4662139186662031	2.1449381066547986	0.33141476490018296
Treg-X-score_crc_4	score_crc_4	Treg	0.4547849287112567	0.038324613095660286	26.092892249269326	1.4165222208510935
B-X-score_crc_0	score_crc_0	B	0.2990848704959929	0.18782414310002696	5.324129174743225	0.7262485838420115
B-X-score_crc_1	score_crc_1	B	0.24943280353300246	0.275536	3.6292937147270297	0.559822
B-X-score_crc_2	score_crc_2	B	0.2600504699639362	0.2549315111761918	3.922622179526744	0.5935764796185377
B-X-score_crc_4	score_crc_4	B	0.23386984742036776	0.3075670114717885	3.2513239804709184	0.5120602472323031
gran-X-score_crc_0	score_crc_0	gran	0.2565679036117586	0.26157799649719415	3.822951522647382	0.5823987909355272
gran-X-score_crc_1	score_crc_1	gran	0.10432138961076369	0.6526968305337665	1.5321048811930247	0.18528849621322796
gran-X-score_crc_2	score_crc_2	gran	0.27813464729105275	0.22216383362261508	4.501182679889646	0.6533266390789072
gran-X-score_crc_4	score_crc_4	gran	0.3547625685484348	0.11456386772250485	8.728755583062082	0.940952
mast-X-score_crc_0	score_crc_0	mast	0.1591908931747442	0.49066600460141685	2.0380462282328504	0.3092140307198372
mast-X-score_crc_1	score_crc_1	mast	0.0200999	0.9310867110260523	1.0740138250904747	0.031009871793574943
mast-X-score_crc_2	score_crc_2	mast	-0.0198038	0.9320997299349807	1.0728465719754643	0.0305376
mast-X-score_crc_4	score_crc_4	mast	0.5476118084335249	0.010180920529932384	98.22294526904057	1.9922129525497527
0	dummy	dummy	0	0	0	0

[truncated: 43 more sheets: Fig. 2C, Fig. 2E, Fig. 2F, Fig. 3A, Fig. 3B, Fig. 3C, Fig. 3D, Fig. 3E, Fig. 3F, Fig. 4A (PANC-1), Fig. 4A (SK-MEL-28), Fig. 4A (SJSA-1), Fig. 4B (PANC-1), Fig. 4B (SK-MEL-28), Fig. 4B (SJSA-1), Fig. 5A (PANC-1), Fig. 5A (SK-MEL-28), Fig. 5A (SJSA-1), Fig. 5B (PANC-1), Fig. 5B (SK-MEL-28) …]
